# Supplementary material for: 3-[Chloro­(phen­yl)meth­yl]-6-methyl-1,2-benzoxazole
Source: Acta Crystallogr Sect E Struct Rep Online. 2011 Oct 22;67(Pt 11):o2999. doi: 10.1107/S1600536811042462 (PMC3247399; doi:10.1107/S1600536811042462)
Supplement: Supplementary file 1 [file e-67-o2999-sup1.cif]

##############################################################################
#                                                                            #
# This CIF contains the data in a paper accepted for publication in          #
# Acta Crystallographica Section E. It conforms to the requirements of       #
# Notes for Authors for Acta Crystallographica Section E, and has been       #
# peer reviewed under the auspices of the IUCr Commission on Journals.       #
#                                                                            #
# Full details of the Crystallographic Information File format               #
# are given in the paper "The Crystallographic Information File (CIF):       #
# a New Standard Archive File for Crystallography" by S. R. Hall, F. H.      #
# Allen and I. D. Brown [Acta Cryst. (1991), A47, 655-685].                  #
#                                                                            #
# The current version of the core CIF dictionary is obtainable from          #
# ftp://ftp.iucr.org/pub/cif_core.dic.                                       #
#                                                                            #
# Software is freely available for graphical display of the structure(s)     #
# in this CIF. For information consult the CIF software page                 #
# http://www.iucr.org/resources/cif/software.                                #
#                                                                            #
# This file may be used for bona fide research purposes within the           #
# scientific community so long as proper attribution is given to the journal # 
# article from which it was obtained.                                        #
#                                                                            #
##############################################################################
data_I
_audit_creation_method     SHELXL-97
_chemical_name_systematic
;
3-[Chloro(phenyl)methyl]-6-methyl-1,2-benzoxazole
;
_chemical_name_common     ?
_chemical_formula_moiety     'C15 H12 Cl N O'
_chemical_formula_sum     'C15 H12 Cl N O'
_chemical_formula_iupac     'C15 H12 Cl N O'
_chemical_formula_weight     257.71
_chemical_melting_point     ?
_symmetry_cell_setting     monoclinic
_symmetry_space_group_name_H-M     'P 21/c'
_symmetry_space_group_name_Hall     '-P 2ybc'
loop_
    _symmetry_equiv_pos_as_xyz
    'x, y, z'
    '-x, y+1/2, -z+1/2'
    '-x, -y, -z'
    'x, -y-1/2, z-1/2'
_cell_length_a     13.2075(8)
_cell_length_b     6.5888(4)
_cell_length_c     15.1224(8)
_cell_angle_alpha     90.00
_cell_angle_beta     103.738(3)
_cell_angle_gamma     90.00
_cell_volume     1278.33(13)
_cell_formula_units_Z     4
_cell_measurement_reflns_used     25
_cell_measurement_theta_min     20
_cell_measurement_theta_max     30
_cell_measurement_temperature     293(2)
_cell_special_details     ?
_exptl_crystal_description     block
_exptl_crystal_colour     colourless
_exptl_crystal_size_max     0.30
_exptl_crystal_size_mid     0.30
_exptl_crystal_size_min     0.20
_exptl_crystal_density_diffrn     1.339
_exptl_crystal_density_meas     ?
_exptl_crystal_density_method     'not measured'
_exptl_crystal_F_000     536
_exptl_absorpt_coefficient_mu     0.285
_exptl_absorpt_correction_type     multi-scan
_exptl_absorpt_process_details     '(SADABS; Bruker, 2001)'
_exptl_absorpt_correction_T_min     0.9194
_exptl_absorpt_correction_T_max     0.9452
_exptl_special_details     ?
_diffrn_ambient_temperature     293(2)
_diffrn_radiation_type     MoK\a
_diffrn_radiation_wavelength     0.71073
_diffrn_radiation_source     'fine-focus sealed tube'
_diffrn_radiation_monochromator     graphite
_diffrn_measurement_device_type     'Bruker Kappa APEXII CCD'
_diffrn_measurement_method     '\w and \f scan'
_diffrn_detector_area_resol_mean     ?
_diffrn_reflns_number     10507
_diffrn_reflns_av_R_equivalents     0.0278
_diffrn_reflns_av_sigmaI/netI     0.0212
_diffrn_reflns_theta_min     2.77
_diffrn_reflns_theta_max     24.39
_diffrn_reflns_theta_full     24.39
_diffrn_measured_fraction_theta_max     0.992
_diffrn_measured_fraction_theta_full     0.992
_diffrn_reflns_limit_h_min     -15
_diffrn_reflns_limit_h_max     15
_diffrn_reflns_limit_k_min     -5
_diffrn_reflns_limit_k_max     7
_diffrn_reflns_limit_l_min     -17
_diffrn_reflns_limit_l_max     17
_diffrn_standards_number     ?
_diffrn_standards_interval_count     ?
_diffrn_standards_interval_time     ?
_diffrn_standards_decay_%     ?
_refine_special_details
;
Refinement of <i>F</i>^2^ against ALL reflections. The weighted <i>R</i>-factor
<i>wR</i> and goodness of fit <i>S</i> are based on <i>F</i>^2^, conventional
<i>R</i>-factors <i>R</i> are based on <i>F</i>, with <i>F</i> set to zero for
negative <i>F</i>^2^. The threshold expression of <i>F</i>^2^ >
\s(<i>F</i>^2^) is used only for calculating <i>R</i>-factors(gt) <i>etc</i>.
and is not relevant to the choice of reflections for refinement.
<i>R</i>-factors based on <i>F</i>^2^ are statistically about twice as large
as those based on <i>F</i>, and <i>R</i>- factors based on ALL data will be
even larger.
;
_reflns_number_total     2087
_reflns_number_gt     1621
_reflns_threshold_expression     I>2sigma(I)
_refine_ls_structure_factor_coef     Fsqd
_refine_ls_matrix_type     full
_refine_ls_R_factor_all     0.0591
_refine_ls_R_factor_gt     0.0408
_refine_ls_wR_factor_gt     0.1075
_refine_ls_wR_factor_ref     0.1252
_refine_ls_goodness_of_fit_ref     1.060
_refine_ls_restrained_S_all     1.060
_refine_ls_number_reflns     2087
_refine_ls_number_parameters     163
_refine_ls_number_restraints     0
_refine_ls_hydrogen_treatment     constr
_refine_ls_weighting_scheme     calc
_refine_ls_weighting_details
         'calc w=1/[\s^2^(Fo^2^)+(0.0577P)^2^+0.7285P] where P=(Fo^2^+2Fc^2^)/3'
_atom_sites_solution_hydrogens     geom
_atom_sites_solution_primary     direct
_atom_sites_solution_secondary     difmap
_refine_ls_shift/su_max     0.000
_refine_ls_shift/su_mean     0.000
_refine_diff_density_max     0.315
_refine_diff_density_min     -0.277
_refine_ls_extinction_method     none
_refine_ls_extinction_coef     ?
loop_
    _atom_type_symbol
    _atom_type_description
    _atom_type_scat_dispersion_real
    _atom_type_scat_dispersion_imag
    _atom_type_scat_source
    'C' 'C' 0.0033 0.0016
                         'International Tables Vol C Tables 4.2.6.8 and 6.1.1.4'
    'H' 'H' 0.0000 0.0000
                         'International Tables Vol C Tables 4.2.6.8 and 6.1.1.4'
    'N' 'N' 0.0061 0.0033
                         'International Tables Vol C Tables 4.2.6.8 and 6.1.1.4'
    'O' 'O' 0.0106 0.0060
                         'International Tables Vol C Tables 4.2.6.8 and 6.1.1.4'
    'Cl' 'Cl' 0.1484 0.1585
                         'International Tables Vol C Tables 4.2.6.8 and 6.1.1.4'
_computing_data_collection     'APEX2 (Bruker, 2004)'
_computing_cell_refinement     'APEX2 and SAINT (Bruker, 2004)'
_computing_data_reduction     'SAINT and XPREP (Bruker, 2004)'
_computing_structure_solution     'SHELXS97 (Sheldrick, 2008)'
_computing_structure_refinement     'SHELXL97 (Sheldrick, 2008)'
_computing_molecular_graphics
             'ORTEP-3 (Farrugia, 1997) and Mercury (Macrae <i>et al.</i>, 2008)'
_computing_publication_material     'PLATON (Spek, 2009)'
loop_
    _atom_site_type_symbol
    _atom_site_label
    _atom_site_fract_x
    _atom_site_fract_y
    _atom_site_fract_z
    _atom_site_U_iso_or_equiv
    _atom_site_adp_type
    _atom_site_calc_flag
    _atom_site_refinement_flags
    _atom_site_occupancy
    _atom_site_symmetry_multiplicity
    _atom_site_disorder_assembly
    _atom_site_disorder_group
    C C14 0.3858(2) 0.3538(4) 0.10340(19) 0.0625(7) Uani d . 1 1 . .
    H H14 0.3663 0.4825 0.0803 0.075 Uiso calc R 1 1 . .
    C C15 0.33247(19) 0.2630(4) 0.16026(17) 0.0514(6) Uani d . 1 1 . .
    H H15 0.2771 0.3303 0.1756 0.062 Uiso calc R 1 1 . .
    C C10 0.36083(17) 0.0718(3) 0.19482(15) 0.0426(6) Uani d . 1 1 . .
    C C11 0.44364(18) -0.0247(4) 0.17192(16) 0.0512(6) Uani d . 1 1 . .
    H H11 0.4639 -0.1530 0.1953 0.061 Uiso calc R 1 1 . .
    C C12 0.4965(2) 0.0676(5) 0.11477(18) 0.0614(7) Uani d . 1 1 . .
    H H12 0.5521 0.0012 0.0995 0.074 Uiso calc R 1 1 . .
    C C13 0.4678(2) 0.2562(5) 0.08037(18) 0.0637(8) Uani d . 1 1 . .
    H H13 0.5035 0.3181 0.0416 0.076 Uiso calc R 1 1 . .
    C C9 0.30211(18) -0.0408(4) 0.25392(16) 0.0499(6) Uani d . 1 1 . .
    H H9 0.3434 -0.1605 0.2783 0.060 Uiso calc R 1 1 . .
    C C3 0.19728(18) -0.1135(3) 0.20317(16) 0.0453(6) Uani d . 1 1 . .
    C C3A 0.10029(17) -0.0106(3) 0.17045(15) 0.0407(5) Uani d . 1 1 . .
    C C4 0.05889(18) 0.1827(4) 0.17530(16) 0.0474(6) Uani d . 1 1 . .
    H H4 0.0998 0.2874 0.2060 0.057 Uiso calc R 1 1 . .
    C C5 -0.04334(19) 0.2133(4) 0.13360(17) 0.0512(6) Uani d . 1 1 . .
    H H5 -0.0716 0.3417 0.1366 0.061 Uiso calc R 1 1 . .
    C C6 -0.10804(18) 0.0600(4) 0.08627(16) 0.0486(6) Uani d . 1 1 . .
    C C7 -0.06762(19) -0.1303(4) 0.08068(17) 0.0526(6) Uani d . 1 1 . .
    H H7 -0.1082 -0.2348 0.0494 0.063 Uiso calc R 1 1 . .
    C C7A 0.03587(19) -0.1596(3) 0.12364(17) 0.0476(6) Uani d . 1 1 . .
    C C8 -0.2204(2) 0.1048(5) 0.0429(2) 0.0708(8) Uani d . 1 1 . .
    H H8A -0.2352 0.2441 0.0536 0.106 Uiso calc R 1 1 . .
    H H8B -0.2642 0.0181 0.0687 0.106 Uiso calc R 1 1 . .
    H H8C -0.2336 0.0809 -0.0215 0.106 Uiso calc R 1 1 . .
    N N2 0.19137(18) -0.3037(3) 0.17984(18) 0.0657(6) Uani d . 1 1 . .
    O O1 0.08903(15) -0.3377(3) 0.12767(15) 0.0693(6) Uani d . 1 1 . .
    Cl Cl 0.28938(6) 0.11252(13) 0.34931(5) 0.0704(3) Uani d . 1 1 . .
loop_
    _atom_site_aniso_label
    _atom_site_aniso_U_11
    _atom_site_aniso_U_22
    _atom_site_aniso_U_33
    _atom_site_aniso_U_12
    _atom_site_aniso_U_13
    _atom_site_aniso_U_23
    C14 0.0699(18) 0.0508(17) 0.0611(16) -0.0066(14) 0.0044(14) 0.0094(13)
    C15 0.0511(14) 0.0432(15) 0.0587(15) 0.0055(11) 0.0106(11) 0.0002(12)
    C10 0.0392(12) 0.0423(14) 0.0416(12) 0.0019(10) 0.0006(9) -0.0024(10)
    C11 0.0486(14) 0.0475(15) 0.0531(14) 0.0081(12) 0.0031(11) -0.0021(12)
    C12 0.0488(15) 0.079(2) 0.0567(16) 0.0005(14) 0.0144(12) -0.0122(15)
    C13 0.0619(17) 0.078(2) 0.0519(15) -0.0193(15) 0.0139(13) 0.0000(15)
    C9 0.0551(15) 0.0430(14) 0.0513(14) 0.0105(11) 0.0120(11) 0.0057(11)
    C3 0.0534(14) 0.0350(13) 0.0504(13) 0.0023(10) 0.0179(11) 0.0070(10)
    C3A 0.0484(13) 0.0326(12) 0.0441(12) -0.0027(10) 0.0169(10) 0.0027(10)
    C4 0.0526(14) 0.0376(14) 0.0511(14) -0.0020(11) 0.0103(11) -0.0060(11)
    C5 0.0556(15) 0.0424(15) 0.0569(14) 0.0056(12) 0.0158(12) -0.0026(12)
    C6 0.0458(13) 0.0564(17) 0.0450(13) -0.0035(12) 0.0137(10) 0.0013(11)
    C7 0.0540(15) 0.0498(16) 0.0560(15) -0.0153(12) 0.0173(12) -0.0054(12)
    C7A 0.0579(15) 0.0313(13) 0.0572(14) -0.0044(11) 0.0207(12) 0.0029(11)
    C8 0.0540(16) 0.080(2) 0.0760(19) -0.0010(14) 0.0105(14) -0.0066(16)
    N2 0.0642(15) 0.0356(13) 0.0970(18) 0.0053(10) 0.0186(13) 0.0041(12)
    O1 0.0672(12) 0.0324(10) 0.1063(16) -0.0036(9) 0.0168(11) -0.0070(10)
    Cl 0.0770(5) 0.0849(6) 0.0506(4) -0.0038(4) 0.0177(3) -0.0093(3)
_geom_special_details
;
All e.s.d.'s (except the e.s.d. in the dihedral angle between two l.s. planes)
are estimated using the full covariance matrix. The cell e.s.d.'s are taken
into account individually in the estimation of e.s.d.'s in distances, angles
and torsion angles; correlations between e.s.d.'s in cell parameters are only
used when they are defined by crystal symmetry. An approximate (isotropic)
treatment of cell e.s.d.'s is used for estimating e.s.d.'s involving l.s.
planes.
;
loop_
    _geom_bond_atom_site_label_1
    _geom_bond_atom_site_label_2
    _geom_bond_site_symmetry_2
    _geom_bond_distance
    _geom_bond_publ_flag
    C14 C15 . 1.371(4) ?
    C14 C13 . 1.374(4) ?
    C14 H14 . 0.9300 ?
    C15 C10 . 1.381(3) ?
    C15 H15 . 0.9300 ?
    C10 C11 . 1.378(3) ?
    C10 C9 . 1.510(3) ?
    C11 C12 . 1.375(4) ?
    C11 H11 . 0.9300 ?
    C12 C13 . 1.365(4) ?
    C12 H12 . 0.9300 ?
    C13 H13 . 0.9300 ?
    C9 C3 . 1.494(3) ?
    C9 Cl . 1.801(2) ?
    C9 H9 . 0.9800 ?
    C3 N2 . 1.299(3) ?
    C3 C3A . 1.430(3) ?
    C3A C7A . 1.380(3) ?
    C3A C4 . 1.395(3) ?
    C4 C5 . 1.363(3) ?
    C4 H4 . 0.9300 ?
    C5 C6 . 1.404(4) ?
    C5 H5 . 0.9300 ?
    C6 C7 . 1.374(4) ?
    C6 C8 . 1.502(4) ?
    C7 C7A . 1.380(3) ?
    C7 H7 . 0.9300 ?
    C7A O1 . 1.361(3) ?
    C8 H8A . 0.9600 ?
    C8 H8B . 0.9600 ?
    C8 H8C . 0.9600 ?
    N2 O1 . 1.412(3) ?
loop_
    _geom_angle_atom_site_label_1
    _geom_angle_atom_site_label_2
    _geom_angle_atom_site_label_3
    _geom_angle_site_symmetry_1
    _geom_angle_site_symmetry_3
    _geom_angle
    _geom_angle_publ_flag
    C15 C14 C13 . . 120.5(3) ?
    C15 C14 H14 . . 119.7 ?
    C13 C14 H14 . . 119.7 ?
    C14 C15 C10 . . 120.1(2) ?
    C14 C15 H15 . . 119.9 ?
    C10 C15 H15 . . 119.9 ?
    C11 C10 C15 . . 119.1(2) ?
    C11 C10 C9 . . 118.2(2) ?
    C15 C10 C9 . . 122.7(2) ?
    C12 C11 C10 . . 120.3(3) ?
    C12 C11 H11 . . 119.8 ?
    C10 C11 H11 . . 119.8 ?
    C13 C12 C11 . . 120.4(2) ?
    C13 C12 H12 . . 119.8 ?
    C11 C12 H12 . . 119.8 ?
    C12 C13 C14 . . 119.6(3) ?
    C12 C13 H13 . . 120.2 ?
    C14 C13 H13 . . 120.2 ?
    C3 C9 C10 . . 113.4(2) ?
    C3 C9 Cl . . 109.88(16) ?
    C10 C9 Cl . . 110.95(17) ?
    C3 C9 H9 . . 107.5 ?
    C10 C9 H9 . . 107.5 ?
    Cl C9 H9 . . 107.5 ?
    N2 C3 C3A . . 111.9(2) ?
    N2 C3 C9 . . 116.0(2) ?
    C3A C3 C9 . . 132.1(2) ?
    C7A C3A C4 . . 118.4(2) ?
    C7A C3A C3 . . 103.5(2) ?
    C4 C3A C3 . . 138.2(2) ?
    C5 C4 C3A . . 118.0(2) ?
    C5 C4 H4 . . 121.0 ?
    C3A C4 H4 . . 121.0 ?
    C4 C5 C6 . . 123.0(2) ?
    C4 C5 H5 . . 118.5 ?
    C6 C5 H5 . . 118.5 ?
    C7 C6 C5 . . 119.3(2) ?
    C7 C6 C8 . . 120.7(2) ?
    C5 C6 C8 . . 120.0(2) ?
    C6 C7 C7A . . 117.0(2) ?
    C6 C7 H7 . . 121.5 ?
    C7A C7 H7 . . 121.5 ?
    O1 C7A C3A . . 110.0(2) ?
    O1 C7A C7 . . 125.8(2) ?
    C3A C7A C7 . . 124.3(2) ?
    C6 C8 H8A . . 109.5 ?
    C6 C8 H8B . . 109.5 ?
    H8A C8 H8B . . 109.5 ?
    C6 C8 H8C . . 109.5 ?
    H8A C8 H8C . . 109.5 ?
    H8B C8 H8C . . 109.5 ?
    C3 N2 O1 . . 107.0(2) ?
    C7A O1 N2 . . 107.68(18) ?
loop_
    _geom_torsion_atom_site_label_1
    _geom_torsion_atom_site_label_2
    _geom_torsion_atom_site_label_3
    _geom_torsion_atom_site_label_4
    _geom_torsion_site_symmetry_1
    _geom_torsion_site_symmetry_2
    _geom_torsion_site_symmetry_3
    _geom_torsion_site_symmetry_4
    _geom_torsion
    _geom_torsion_publ_flag
    C13 C14 C15 C10 . . . . -0.1(4) ?
    C14 C15 C10 C11 . . . . 0.5(4) ?
    C14 C15 C10 C9 . . . . -176.9(2) ?
    C15 C10 C11 C12 . . . . -0.6(3) ?
    C9 C10 C11 C12 . . . . 176.9(2) ?
    C10 C11 C12 C13 . . . . 0.3(4) ?
    C11 C12 C13 C14 . . . . 0.2(4) ?
    C15 C14 C13 C12 . . . . -0.3(4) ?
    C11 C10 C9 C3 . . . . -106.5(2) ?
    C15 C10 C9 C3 . . . . 71.0(3) ?
    C11 C10 C9 Cl . . . . 129.31(19) ?
    C15 C10 C9 Cl . . . . -53.2(3) ?
    C10 C9 C3 N2 . . . . 100.1(3) ?
    Cl C9 C3 N2 . . . . -135.1(2) ?
    C10 C9 C3 C3A . . . . -76.4(3) ?
    Cl C9 C3 C3A . . . . 48.4(3) ?
    N2 C3 C3A C7A . . . . -0.9(3) ?
    C9 C3 C3A C7A . . . . 175.7(2) ?
    N2 C3 C3A C4 . . . . 177.7(3) ?
    C9 C3 C3A C4 . . . . -5.6(5) ?
    C7A C3A C4 C5 . . . . 0.2(3) ?
    C3 C3A C4 C5 . . . . -178.3(2) ?
    C3A C4 C5 C6 . . . . -0.1(4) ?
    C4 C5 C6 C7 . . . . -0.3(4) ?
    C4 C5 C6 C8 . . . . 179.3(2) ?
    C5 C6 C7 C7A . . . . 0.6(3) ?
    C8 C6 C7 C7A . . . . -179.0(2) ?
    C4 C3A C7A O1 . . . . -178.9(2) ?
    C3 C3A C7A O1 . . . . 0.1(3) ?
    C4 C3A C7A C7 . . . . 0.2(4) ?
    C3 C3A C7A C7 . . . . 179.1(2) ?
    C6 C7 C7A O1 . . . . 178.3(2) ?
    C6 C7 C7A C3A . . . . -0.6(4) ?
    C3A C3 N2 O1 . . . . 1.3(3) ?
    C9 C3 N2 O1 . . . . -175.9(2) ?
    C3A C7A O1 N2 . . . . 0.7(3) ?
    C7 C7A O1 N2 . . . . -178.4(2) ?
    C3 N2 O1 C7A . . . . -1.2(3) ?
data_global
_journal_date_recd_electronic     2011-10-02
_journal_date_accepted     2011-10-13
_journal_name_full     'Acta Crystallographica, Section E'
_journal_year     2011
_journal_volume     67
_journal_issue     11
_journal_page_first     o2999
_journal_page_last     o2999
_journal_paper_category     QO
_journal_coeditor_code     SU2326
_publ_contact_author_name     'Dr.G.Vasuki'
_publ_contact_author_address
;
Department of Physics
Kunthavai Naachiar Govt. Arts College(W)(Autonomous)
Thanjavur-613 007.
;
_publ_contact_author_email     vasuki.arasi@yahoo.com
_publ_contact_author_fax     '04362 237152'
_publ_contact_author_phone     '9791402323'
_publ_section_title
;
3-[Chloro(phenyl)methyl]-6-methyl-1,2-benzoxazole
;
loop_
    _publ_author_name
    _publ_author_address
    'M. Kayalvizhi'
;         Department of Physics
          Kunthavai Naachiar Govt. Arts College(W)(Autonomous)
          Thanjavur 7
          India
;
    'G. Vasuki'
;         Department of Physics
          Kunthavai Naachiar Govt. Arts College(W)(Autonomous)
          Thanjavur 7
          India
;
    'K. Ramamurthi'
;         Crystal Growth and Thin Film Laboratory
          School of Physics
          Bharathidasan University
          Tiruchirappalli 24
          India
;
    'A. Veerareddy'
;         R & D Laboratories
          Suven Life Sciences Limited,
          Hyderabad 55
          Andhra Pradesh
          India
;
    'G. Laxminarasimha'
;         R & D Laboratories
          Suven Life Sciences Limited,
          Hyderabad 55
          Andhra Pradesh
          India
;
