# Supplementary material for: 3-[Chloro­(phen­yl)meth­yl]-6-methyl-1,2-benzoxazole
Source: Acta Crystallogr Sect E Struct Rep Online. 2011 Oct 22;67(Pt 11):o2999. doi: 10.1107/S1600536811042462 (PMC3247399; doi:10.1107/S1600536811042462)
Supplement: Supplementary file 2 [file e-67-o2999-Isup2.hkl]

#
# h,k,l, Fc-squared, Fo-squared, sigma(Fo-squared) and status flag
#
data_I
_shelx_title ' KV2 in P2(1)/c'
_shelx_refln_list_code          4
_shelx_F_calc_maximum      149.73
_exptl_crystal_F_000       536.00
_reflns_d_resolution_high  0.8607
 
loop_
 _symmetry_equiv_pos_as_xyz
 'x, y, z'
 '-x, y+1/2, -z+1/2'
 '-x, -y, -z'
 'x, -y-1/2, z-1/2'
 
_cell_length_a    13.2075
_cell_length_b     6.5888
_cell_length_c    15.1224
_cell_angle_alpha  90.000
_cell_angle_beta  103.738
_cell_angle_gamma  90.000
 
_shelx_F_squared_multiplier     1.000
 
loop_
 _refln_index_h
 _refln_index_k
 _refln_index_l
 _refln_F_squared_calc
 _refln_F_squared_meas
 _refln_F_squared_sigma
 _refln_observed_status
   2   0   0       55.98       46.24      1.30 o
   3   0   0      910.20      827.51     13.36 o
   4   0   0      298.83      262.65      5.14 o
   5   0   0     5233.61     4967.75     76.35 o
   6   0   0      335.60      387.62      7.55 o
   7   0   0     1250.71     1381.78     22.85 o
   8   0   0      960.04     1005.70     14.14 o
   9   0   0       82.75       77.44      3.08 o
  10   0   0      374.52      359.43      6.75 o
  11   0   0       80.19      103.77      4.48 o
  12   0   0      278.94      279.98      8.41 o
  13   0   0       27.40       28.79      3.47 o
  14   0   0        7.18       13.59      4.21 o
   1   1   0       50.14       52.57      1.08 o
   2   1   0    10777.47    10676.30     97.87 o
   3   1   0       10.39       14.41      0.71 o
   4   1   0     1768.92     1729.04     17.05 o
   5   1   0      126.51      152.86      2.09 o
   6   1   0     1411.72     1417.71     13.59 o
   7   1   0        1.54       -0.77      0.77 o
   8   1   0       71.97       66.14      1.90 o
   9   1   0       49.10       48.59      1.68 o
  10   1   0      229.67      237.05      3.79 o
  11   1   0       23.02       16.07      1.62 o
  12   1   0      100.90       93.56      3.44 o
  13   1   0       20.25       28.90      2.84 o
  14   1   0        2.45        2.18      2.30 o
   0   2   0       91.83      110.15      2.94 o
   1   2   0     1520.20     1766.05     19.50 o
   2   2   0      492.10      494.28      5.51 o
   3   2   0      114.41      113.63      2.46 o
   4   2   0      118.74      145.41      2.50 o
   5   2   0      437.54      474.06      5.30 o
   6   2   0       72.39       76.18      1.54 o
   7   2   0      312.80      313.25      3.92 o
   8   2   0      203.66      195.38      3.05 o
   9   2   0      112.77       93.60      2.36 o
  10   2   0      159.95      162.69      3.14 o
  11   2   0       49.87       53.07      3.15 o
  12   2   0        1.05       -1.51      1.51 o
  13   2   0        0.64        0.05      1.74 o
  14   2   0       26.54       30.43      3.22 o
   1   3   0        1.33       -0.62      0.67 o
   2   3   0      354.56      428.92      5.01 o
   3   3   0      113.81      125.39      2.23 o
   4   3   0      541.76      531.55      7.49 o
   5   3   0        0.58       -0.30      0.74 o
   6   3   0       55.00       59.53      1.73 o
   7   3   0        1.92       -0.34      0.90 o
   8   3   0      531.73      536.42      6.81 o
   9   3   0        3.68        2.11      1.57 o
  10   3   0      222.08      224.36      5.49 o
  11   3   0        0.01       -1.70      1.70 o
  12   3   0        0.36        1.14      1.86 o
  13   3   0       44.44       51.55      4.50 o
   0   4   0      527.07      549.33     18.36 o
   1   4   0      201.24      230.60      5.34 o
   2   4   0      397.80      383.68      8.26 o
   3   4   0      128.33      154.83      3.18 o
   4   4   0       61.62       69.72      2.05 o
   5   4   0        6.55        6.53      1.15 o
   6   4   0       89.52       82.69      3.10 o
   7   4   0        8.43        3.83      1.57 o
   8   4   0        0.97        0.52      1.83 o
   9   4   0      279.22      277.15      6.62 o
  10   4   0       65.63       58.98      3.41 o
  11   4   0        1.77        1.32      2.07 o
  12   4   0       22.70       25.04      5.73 o
   1   5   0       11.60        8.95      2.64 o
   2   5   0       10.21        7.47      1.69 o
   3   5   0        4.38        4.36      2.46 o
   4   5   0       14.73       16.17      1.74 o
   5   5   0       45.80       42.55      2.23 o
   6   5   0       68.37       67.97      3.08 o
   7   5   0       47.94       35.70      2.95 o
   8   5   0      115.96      122.89      6.05 o
   9   5   0       41.59       29.96      3.13 o
  10   5   0        0.57       -2.23      2.23 o
  11   5   0        3.47        2.36      2.95 o
   0   6   0       37.52       29.53      5.83 o
   1   6   0      301.58      309.79     10.20 o
   2   6   0      201.78      200.66      8.23 o
   3   6   0        0.66       -2.75      2.75 o
   4   6   0       23.86       24.76      6.07 o
   5   6   0        0.23        2.65      1.77 o
   6   6   0      140.97      155.58      7.25 o
   7   6   0        2.61        5.13      2.10 o
   8   6   0       28.76       28.60      3.58 o
   9   6   0        6.74        3.46      2.38 o
   1   7   0      111.58      127.81      7.22 o
   2   7   0        3.51        5.67      3.47 o
   3   7   0       22.20       11.85      6.01 o
   4   7   0       84.18       80.01      6.36 o
   5   7   0        2.47       -1.81      4.36 o
 -14   1   1       11.63       11.77      2.51 o
 -13   1   1      171.61      176.30      5.41 o
 -12   1   1       51.95       69.00      2.82 o
 -11   1   1       10.62       12.40      1.47 o
 -10   1   1       63.49       66.50      2.22 o
  -9   1   1       41.09       38.83      1.53 o
  -8   1   1      184.15      172.32      3.06 o
  -7   1   1       17.80       14.06      1.12 o
  -6   1   1      998.25      996.82      9.85 o
  -5   1   1      175.24      126.88      1.85 o
  -4   1   1     1194.68     1169.34     10.49 o
  -3   1   1     3035.96     2819.36     22.57 o
  -2   1   1        1.14       -0.22      0.22 o
  -1   1   1     9263.32     9637.93     69.47 o
   0   1   1     2920.32     3072.94     33.33 o
   1   1   1     1549.74     1520.99     17.33 o
   2   1   1     6911.44     6793.13     60.03 o
   3   1   1      413.92      425.65      4.49 o
   4   1   1      308.54      283.19      3.45 o
   5   1   1       49.15       49.61      1.53 o
   6   1   1      317.69      274.08      3.72 o
   7   1   1     1597.29     1592.53     16.30 o
   8   1   1       18.93       16.54      1.13 o
   9   1   1      279.08      274.36      4.00 o
  10   1   1        0.00       -1.03      1.03 o
  11   1   1      139.72      132.72      3.52 o
  12   1   1       15.39       14.49      2.14 o
  13   1   1       15.47       24.45      2.75 o
  14   1   1       10.53       10.30      3.21 o
 -14   2   1       52.34       71.29      4.15 o
 -13   2   1       21.50       30.95      2.46 o
 -12   2   1        0.95        0.77      1.53 o
 -11   2   1      372.49      406.79      6.81 o
 -10   2   1      220.83      200.90      3.48 o
  -9   2   1       41.90       36.40      1.49 o
  -8   2   1      273.64      293.08      3.92 o
  -7   2   1        3.23        1.71      0.90 o
  -6   2   1      146.15      146.54      2.20 o
  -5   2   1      883.32      902.41      9.66 o
  -4   2   1        0.83       -0.12      0.44 o
  -3   2   1      547.06      516.41      5.74 o
  -2   2   1     2337.25     2625.01     24.81 o
  -1   2   1     2323.84     2522.93     25.71 o
   0   2   1     1545.40     1718.10     24.76 o
   1   2   1     1218.78     1298.12     14.42 o
   2   2   1       84.86       77.11      1.61 o
   3   2   1     1638.21     1610.75     18.03 o
   4   2   1      123.61      137.18      2.48 o
   5   2   1     1599.89     1558.87     15.81 o
   6   2   1        7.74        2.82      0.67 o
   7   2   1        1.24       -0.89      0.89 o
   8   2   1      127.52      118.31      2.39 o
   9   2   1      141.66      152.00      2.91 o
  10   2   1        6.29        1.36      1.23 o
  11   2   1       77.34       69.78      2.91 o
  12   2   1       16.32       13.55      1.86 o
  13   2   1        1.71        2.73      1.83 o
  14   2   1       10.83       15.44      3.11 o
 -13   3   1       17.99       18.82      2.00 o
 -12   3   1       25.35       22.67      1.92 o
 -11   3   1      103.94      106.36      4.02 o
 -10   3   1      130.44      127.10      4.08 o
  -9   3   1        2.60        3.84      1.65 o
  -8   3   1      103.75       92.17      2.44 o
  -7   3   1        0.05        0.84      0.97 o
  -6   3   1      103.75      128.89      3.16 o
  -5   3   1      546.33      566.64      6.68 o
  -4   3   1      565.19      663.09      7.49 o
  -3   3   1      193.92      176.30      2.87 o
  -2   3   1       15.24       19.28      0.89 o
  -1   3   1       13.99        9.90      0.79 o
   0   3   1      720.27      760.04     10.94 o
   1   3   1     1420.77     1781.60     19.84 o
   2   3   1      295.05      284.53      3.67 o
   3   3   1     1221.20     1345.63     14.23 o
   4   3   1       88.43      128.18      2.83 o
   5   3   1      119.08      132.92      2.51 o
   6   3   1       14.70        9.14      1.04 o
   7   3   1      160.74      172.91      3.24 o
   8   3   1      384.89      369.88      5.26 o
   9   3   1      143.98      130.19      2.96 o
  10   3   1      128.37      116.79      4.06 o
  11   3   1      134.15      136.29      4.54 o
  12   3   1        0.77       -2.02      2.02 o
  13   3   1        4.51        2.70      2.79 o
 -12   4   1        3.05       -0.83      3.14 o
 -11   4   1        0.20       -0.42      2.28 o
 -10   4   1       13.65       13.11      2.35 o
  -9   4   1       94.72       98.96      5.59 o
  -8   4   1      102.57      103.59      3.93 o
  -7   4   1       31.14       24.90      3.15 o
  -6   4   1        0.21        0.54      1.20 o
  -5   4   1        0.01        0.62      1.04 o
  -4   4   1        1.52        0.25      0.84 o
  -3   4   1      135.96      167.66      3.29 o
  -2   4   1      360.97      411.94      9.15 o
  -1   4   1       48.57       81.61      4.22 o
   0   4   1       78.33       72.90      4.02 o
   1   4   1     1201.94     1270.23     21.09 o
   2   4   1      313.72      355.43      5.46 o
   3   4   1       84.85       76.15      2.30 o
   4   4   1       16.72       20.36      1.27 o
   5   4   1       25.44       16.79      1.42 o
   6   4   1      260.87      277.37      5.86 o
   7   4   1       38.52       33.74      2.46 o
   8   4   1      558.79      528.05      9.75 o
   9   4   1      109.32      102.04      4.23 o
  10   4   1        2.21       -2.09      2.09 o
  11   4   1        2.34       -0.51      2.05 o
  12   4   1        1.32       -1.95      3.15 o
 -11   5   1       31.43       29.99      3.45 o
 -10   5   1        3.19       -1.43      2.25 o
  -9   5   1        4.76        0.11      2.21 o
  -8   5   1       37.34       28.31      2.95 o
  -7   5   1        7.48        3.00      2.04 o
  -6   5   1       44.46       43.60      2.49 o
  -5   5   1        3.32        4.87      1.39 o
  -4   5   1       38.12       40.98      2.26 o
  -3   5   1      755.50      778.59     30.12 o
  -2   5   1       64.41       63.81      9.91 o
  -1   5   1      261.26      257.74      8.36 o
   0   5   1        0.08        0.37      2.29 o
   1   5   1      311.20      332.44      9.82 o
   2   5   1        2.23        0.90      1.66 o
   3   5   1       21.24       17.65      1.51 o
   4   5   1        1.63        0.68      1.37 o
   5   5   1      135.05      135.40      4.04 o
   6   5   1        4.75        2.53      1.92 o
   7   5   1      259.82      264.98      7.03 o
   8   5   1        4.95        3.25      2.25 o
   9   5   1       52.74       61.52      6.22 o
  10   5   1       32.90       24.53      3.15 o
  11   5   1       11.06        6.40      4.80 o
  -9   6   1       12.82       10.62      2.55 o
  -8   6   1       13.05       11.35      2.38 o
  -7   6   1      198.96      213.24     12.15 o
  -6   6   1        0.01       -2.33      2.33 o
  -5   6   1      264.60      292.49      8.32 o
  -4   6   1        7.30        3.23      4.61 o
  -3   6   1       13.36       14.46      3.54 o
  -2   6   1      137.89      142.13      6.94 o
  -1   6   1       35.57       24.40      3.85 o
   0   6   1        8.85        7.43      3.90 o
   1   6   1      230.15      236.25      9.98 o
   2   6   1        2.46        6.98      3.28 o
   3   6   1      303.18      302.49     10.18 o
   4   6   1       26.66       21.25      3.94 o
   5   6   1      116.15      128.32      4.49 o
   6   6   1       21.80       23.27      3.84 o
   7   6   1      141.02      157.23      6.82 o
   8   6   1        9.27        9.98      2.46 o
   9   6   1       20.07       27.81      5.32 o
  -6   7   1        0.05        1.58      4.80 o
  -5   7   1       23.45       18.38      5.60 o
  -4   7   1        2.01        0.37      4.84 o
  -3   7   1        1.23       -3.12      3.12 o
  -2   7   1       27.95       21.35      4.13 o
  -1   7   1       21.40       23.33      4.21 o
   0   7   1        3.54        3.19      3.32 o
   1   7   1        2.11        4.05      3.35 o
   2   7   1       38.49       35.68      6.37 o
   3   7   1        0.09        0.01      3.26 o
   4   7   1       13.07       16.37      4.04 o
   5   7   1        2.16        0.57      4.70 o
 -15   0   2        1.55        2.25      6.48 o
 -14   0   2        7.28        8.06      2.88 o
 -13   0   2      244.57      274.29      8.49 o
 -12   0   2      147.44      134.47      5.83 o
 -11   0   2      231.21      244.71      5.45 o
 -10   0   2       75.28       71.94      3.01 o
  -9   0   2      140.20      122.36      3.41 o
  -8   0   2      168.58      156.46      5.04 o
  -7   0   2        7.52       17.78      1.60 o
  -6   0   2      380.30      350.17      6.03 o
  -5   0   2       30.52       31.20      1.51 o
  -4   0   2     1346.51     1258.20     15.71 o
  -3   0   2     3006.00     2856.41     41.22 o
  -2   0   2     1421.78     1447.89     18.12 o
  -1   0   2      676.81      649.57      7.71 o
   0   0   2     5796.65     5579.66    117.09 o
   1   0   2      215.89      225.38      3.53 o
   2   0   2     2135.32     2061.52     32.04 o
   3   0   2    14944.56    14176.75    278.42 o
   4   0   2     2998.91     2884.94     54.60 o
   5   0   2      572.79      540.37     11.81 o
   6   0   2     2350.47     2306.90     36.19 o
   7   0   2      330.86      342.21      7.31 o
   8   0   2     2936.49     3087.45     48.36 o
   9   0   2       10.12        7.80      3.84 o
  10   0   2        1.56        0.73      1.54 o
  11   0   2        8.35        3.73      2.00 o
  12   0   2        0.51       -2.27      2.27 o
  13   0   2       14.79       13.34      4.26 o
  14   0   2        2.46       -0.05      3.81 o
 -15   1   2       14.99       16.16      3.26 o
 -14   1   2        9.53       12.92      2.57 o
 -13   1   2        3.60        4.49      2.30 o
 -12   1   2        0.94        0.47      1.50 o
 -11   1   2      280.00      290.48      4.43 o
 -10   1   2      117.36      122.30      2.70 o
  -9   1   2      110.88      111.52      2.40 o
  -8   1   2      424.40      428.35      5.12 o
  -7   1   2     1032.71     1014.36     10.17 o
  -6   1   2      168.04      154.94      2.38 o
  -5   1   2      116.61       78.86      1.43 o
  -4   1   2      490.95      496.76      4.71 o
  -3   1   2       18.33       12.50      0.69 o
  -2   1   2     1104.60     1044.13      9.55 o
  -1   1   2     2326.56     2392.39     18.44 o
   0   1   2        0.14        0.06      0.16 o
   1   1   2     3113.25     3171.96     22.63 o
   2   1   2     2995.88     2914.47     25.94 o
   3   1   2      325.83      340.82      3.67 o
   4   1   2     1426.05     1387.33     13.96 o
   5   1   2      122.86       91.08      2.78 o
   6   1   2      283.17      265.72      3.94 o
   7   1   2       76.41       57.78      2.02 o
   8   1   2      180.56      183.45      3.49 o
   9   1   2        0.75       -0.20      1.07 o
  10   1   2      322.82      328.62      4.75 o
  11   1   2       53.83       55.65      3.28 o
  12   1   2        7.58        7.49      1.97 o
  13   1   2        4.66        4.67      3.30 o
  14   1   2       21.97       28.11      3.35 o
 -14   2   2        6.35       10.46      2.75 o
 -13   2   2       56.48       64.27      3.17 o
 -12   2   2       59.80       72.76      3.03 o
 -11   2   2       57.56       61.15      5.05 o
 -10   2   2        3.00        0.70      1.33 o
  -9   2   2       25.52       27.18      1.52 o
  -8   2   2       25.00       33.35      1.65 o
  -7   2   2      291.24      290.43      3.63 o
  -6   2   2       38.82       29.09      1.25 o
  -5   2   2      250.74      230.85      3.06 o
  -4   2   2       67.70       57.67      1.26 o
  -3   2   2        7.66       14.40      0.61 o
  -2   2   2      142.76      148.15      2.04 o
  -1   2   2       15.14       15.79      0.55 o
   0   2   2      170.74      195.76      2.72 o
   1   2   2     2837.80     2934.65     34.92 o
   2   2   2       15.15       10.89      0.71 o
   3   2   2      122.08      121.79      2.26 o
   4   2   2       65.91       53.53      1.52 o
   5   2   2       74.64       66.14      1.59 o
   6   2   2       10.47        5.65      0.85 o
   7   2   2        2.89       -0.25      0.85 o
   8   2   2       26.25       23.54      1.44 o
   9   2   2       63.12       65.41      2.31 o
  10   2   2        8.99        2.65      1.78 o
  11   2   2        1.14       -1.77      1.77 o
  12   2   2        0.10       -1.49      1.52 o
  13   2   2        0.22       -0.86      1.78 o
 -13   3   2       15.07       12.75      1.88 o
 -12   3   2       46.16       64.53      2.82 o
 -11   3   2        8.74       11.10      2.88 o
 -10   3   2        3.78        5.95      2.02 o
  -9   3   2      174.53      157.91      3.70 o
  -8   3   2      411.03      437.33      6.01 o
  -7   3   2      519.02      529.02      6.52 o
  -6   3   2       20.29       18.01      1.11 o
  -5   3   2      392.47      348.51      4.57 o
  -4   3   2      595.80      605.39      6.47 o
  -3   3   2     1087.25     1094.84     10.88 o
  -2   3   2       33.73       20.43      0.81 o
  -1   3   2        2.48        0.23      0.98 o
   0   3   2     1198.69     1222.28     15.19 o
   1   3   2      128.34      112.56      2.44 o
   2   3   2       88.24       78.32      1.89 o
   3   3   2      516.26      630.63      7.88 o
   4   3   2      149.55      144.97      5.61 o
   5   3   2      354.98      369.39      6.72 o
   6   3   2        7.15        4.50      1.04 o
   7   3   2       95.31      116.68      3.00 o
   8   3   2      565.73      543.77      7.60 o
   9   3   2       11.16        4.43      1.27 o
  10   3   2       22.57       19.32      1.85 o
  11   3   2       14.42       17.35      2.23 o
  12   3   2        3.96        1.20      1.96 o
  13   3   2        0.28       -2.26      2.61 o
 -12   4   2       12.46       13.85      5.13 o
 -11   4   2        7.42        5.56      3.17 o
 -10   4   2        4.10        1.80      2.12 o
  -9   4   2      158.96      163.56      5.05 o
  -8   4   2        7.85        2.57      1.77 o
  -7   4   2       72.05       66.07      3.07 o
  -6   4   2      478.05      515.74      8.05 o
  -5   4   2       50.79       59.68      2.19 o
  -4   4   2      232.97      266.19      3.71 o
  -3   4   2      264.86      274.77      4.80 o
  -2   4   2      319.40      354.64      7.35 o
  -1   4   2      228.84      255.42      7.58 o
   0   4   2       20.11       19.81      3.21 o
   1   4   2      515.94      590.60      8.17 o
   2   4   2       59.71       58.14      2.08 o
   3   4   2       92.06       81.98      2.46 o
   4   4   2       12.60       10.49      1.22 o
   5   4   2        9.55        7.54      1.25 o
   6   4   2      775.82      763.40     12.92 o
   7   4   2        2.33       -0.12      1.78 o
   8   4   2       29.96       32.48      2.66 o
   9   4   2        0.55        0.04      2.64 o
  10   4   2       10.28        7.30      2.26 o
  11   4   2       17.06       13.05      2.57 o
  12   4   2        2.87       -2.68      2.68 o
 -11   5   2        3.13        4.20      2.61 o
 -10   5   2        0.85        0.44      2.28 o
  -9   5   2        2.55       -0.21      2.12 o
  -8   5   2       41.77       34.96      3.06 o
  -7   5   2      106.90      102.62      4.23 o
  -6   5   2      191.87      218.15      6.19 o
  -5   5   2      518.81      531.83     20.02 o
  -4   5   2        6.97       14.91      1.87 o
  -3   5   2       80.25       93.27      6.09 o
  -2   5   2       57.02       68.67      4.63 o
  -1   5   2      146.30      141.75     12.33 o
   0   5   2      842.34      860.34     19.51 o
   1   5   2      131.03      133.57      4.43 o
   2   5   2        9.81       15.22      7.34 o
   3   5   2        0.14       -1.12      1.12 o
   4   5   2       29.13       26.57      2.05 o
   5   5   2       40.40       38.69      2.28 o
   6   5   2       23.22       22.23      2.61 o
   7   5   2       13.68       13.66      2.48 o
   8   5   2        4.93        5.32      2.44 o
   9   5   2        7.22        4.35      2.40 o
  10   5   2        2.81        1.80      2.50 o
  -9   6   2       48.00       35.14      3.18 o
  -8   6   2       14.07       12.27      2.37 o
  -7   6   2       18.47        9.33      6.21 o
  -6   6   2       11.77        4.10      1.92 o
  -5   6   2      172.26      169.59     10.95 o
  -4   6   2       52.90       42.00      4.74 o
  -3   6   2      339.88      329.29     14.27 o
  -2   6   2       89.31       76.26      6.05 o
  -1   6   2       27.21       33.87      4.25 o
   0   6   2        9.23        6.58      3.33 o
   1   6   2      202.92      226.55     11.44 o
   2   6   2      324.64      311.12     16.77 o
   3   6   2       27.68       30.17      4.51 o
   4   6   2       91.31       91.04      3.45 o
   5   6   2       30.48       33.74      3.35 o
   6   6   2       18.66       20.99      3.56 o
   7   6   2       15.74        9.16      2.93 o
   8   6   2        0.26       -0.95      2.36 o
  -6   7   2        8.99       17.95      5.85 o
  -5   7   2        0.17        9.62      5.16 o
  -4   7   2        0.84        3.41      3.43 o
  -3   7   2       31.18       31.78      4.84 o
  -2   7   2        0.01       -2.28      3.00 o
  -1   7   2       19.21       25.42      4.27 o
   0   7   2        8.72        6.78      3.56 o
   1   7   2       11.79        6.18      3.46 o
   2   7   2       95.23       87.37      6.31 o
   3   7   2        0.22       -3.77      3.77 o
   4   7   2       11.81       12.51      5.61 o
   5   7   2       10.84       15.03      5.42 o
 -15   1   3       20.68       21.75      2.95 o
 -14   1   3        0.18       -2.00      2.30 o
 -13   1   3       82.19       77.25      4.01 o
 -12   1   3       12.15       20.48      2.07 o
 -11   1   3       16.91       14.30      1.71 o
 -10   1   3      169.33      169.85      3.15 o
  -9   1   3        8.01        5.68      1.03 o
  -8   1   3      178.43      194.65      3.05 o
  -7   1   3     1084.77     1110.68     10.43 o
  -6   1   3      149.84      148.22      2.18 o
  -5   1   3      192.64      183.95      2.19 o
  -4   1   3       90.89       97.64      1.52 o
  -3   1   3       22.99       19.09      0.70 o
  -2   1   3     7811.72     7817.27     79.31 o
  -1   1   3     3192.35     3362.85     28.09 o
   0   1   3       99.86      115.57      1.09 o
   1   1   3     3431.73     3466.81     24.48 o
   2   1   3     3678.47     3616.96     31.10 o
   3   1   3     2715.01     2664.35     24.36 o
   4   1   3      678.98      692.43      7.99 o
   5   1   3      276.59      230.51      3.49 o
   6   1   3        4.62        1.97      0.93 o
   7   1   3       74.56       66.30      2.20 o
   8   1   3      326.60      298.65      4.76 o
   9   1   3      250.41      265.79      4.56 o
  10   1   3       95.58      100.50      3.17 o
  11   1   3        0.09       -1.55      1.55 o
  12   1   3        2.61        5.06      2.49 o
  13   1   3        8.96        8.74      3.26 o
 -14   2   3        2.90        9.16      2.92 o
 -13   2   3        0.12       -0.88      1.67 o
 -12   2   3       19.36       29.71      2.21 o
 -11   2   3      153.80      170.82      4.19 o
 -10   2   3      304.43      314.01      4.48 o
  -9   2   3      172.60      164.01      3.02 o
  -8   2   3      862.06      881.97      9.47 o
  -7   2   3       37.65       33.91      1.26 o
  -6   2   3      941.65      910.64      8.43 o
  -5   2   3     1731.33     1859.48     16.11 o
  -4   2   3        2.84        0.75      0.53 o
  -3   2   3        6.35        3.88      0.43 o
  -2   2   3        2.37        0.55      0.37 o
  -1   2   3      529.30      587.43      5.99 o
   0   2   3      613.42      661.40      7.13 o
   1   2   3      505.59      558.53      6.10 o
   2   2   3     3188.40     3432.26     32.21 o
   3   2   3     2184.72     2358.89     25.92 o
   4   2   3      942.12      904.24      9.52 o
   5   2   3      180.85      170.78      2.46 o
   6   2   3      550.23      531.03      6.18 o
   7   2   3      186.20      171.29      2.97 o
   8   2   3      503.78      522.42      6.99 o
   9   2   3        9.66        6.00      1.34 o
  10   2   3      176.41      137.70      3.94 o
  11   2   3       77.80       76.85      3.09 o
  12   2   3        5.09        5.17      2.13 o
  13   2   3       23.42       25.24      2.51 o
 -14   3   3        8.79        2.57      2.99 o
 -13   3   3        5.22       11.10      2.12 o
 -12   3   3       44.50       49.42      2.66 o
 -11   3   3      383.31      408.12      7.00 o
 -10   3   3      411.24      447.83      6.72 o
  -9   3   3      146.51      135.02      3.39 o
  -8   3   3       71.38       59.91      1.99 o
  -7   3   3      165.66      181.16      3.02 o
  -6   3   3      599.16      621.63      6.52 o
  -5   3   3      662.52      728.43      8.31 o
  -4   3   3      136.63      180.95      2.62 o
  -3   3   3      955.86     1038.87     10.40 o
  -2   3   3     1000.25     1020.52     11.92 o
  -1   3   3      231.79      301.95      4.05 o
   0   3   3     1780.32     1896.19     21.10 o
   1   3   3      149.19      154.34      3.04 o
   2   3   3      132.04      145.18      3.18 o
   3   3   3       66.50       45.10      1.89 o
   4   3   3      197.59      254.91      4.31 o
   5   3   3      153.70      135.85      2.92 o
   6   3   3       13.63       16.09      1.36 o
   7   3   3        0.87       -0.43      1.58 o
   8   3   3       27.91       28.72      1.79 o
   9   3   3       32.59       31.25      1.94 o
  10   3   3       25.39       22.11      2.02 o
  11   3   3       54.99       50.15      4.25 o
  12   3   3        3.51       -1.15      1.92 o
 -13   4   3        0.72       -0.64      4.70 o
 -12   4   3       29.08       21.05      4.03 o
 -11   4   3       20.17       17.68      2.94 o
 -10   4   3      151.04      162.64      5.12 o
  -9   4   3      196.78      183.09      5.28 o
  -8   4   3        0.62       -0.43      1.44 o
  -7   4   3       15.15       15.41      1.63 o
  -6   4   3      143.03      146.86      3.18 o
  -5   4   3      123.69      136.89      3.27 o
  -4   4   3      151.85      152.57      2.63 o
  -3   4   3       35.72       32.88      2.37 o
  -2   4   3      411.21      473.02      7.79 o
  -1   4   3      227.73      250.58      6.15 o
   0   4   3      439.81      456.42     10.30 o
   1   4   3       48.55       55.96      2.07 o
   2   4   3      170.63      192.19      4.84 o
   3   4   3        2.03        3.22      1.11 o
   4   4   3       19.95       21.09      1.53 o
   5   4   3        8.90       10.59      1.67 o
   6   4   3       23.73       29.82      2.36 o
   7   4   3       19.65       15.02      2.22 o
   8   4   3        8.08        3.66      3.00 o
   9   4   3      205.20      199.82      5.73 o
  10   4   3        7.55        0.98      2.00 o
  11   4   3       14.62       13.84      2.64 o
 -11   5   3       10.75        5.17      2.70 o
 -10   5   3        3.17       -0.48      2.22 o
  -9   5   3       10.03        9.43      2.44 o
  -8   5   3        3.34       -2.01      2.01 o
  -7   5   3      138.14      147.29      5.33 o
  -6   5   3      461.56      456.23      9.33 o
  -5   5   3      155.84      153.99      4.68 o
  -4   5   3      257.66      241.07      8.25 o
  -3   5   3      184.77      192.50      7.22 o
  -2   5   3        1.03        0.40      2.71 o
  -1   5   3        7.99        5.35      4.00 o
   0   5   3      172.86      151.31      6.65 o
   1   5   3       43.93       39.27      3.68 o
   2   5   3      143.71      161.79      3.95 o
   3   5   3       88.68       95.84      3.34 o
   4   5   3        0.07       -0.35      1.51 o
   5   5   3      286.04      263.45      9.55 o
   6   5   3       11.38        0.06      2.06 o
   7   5   3       40.98       31.69      2.97 o
   8   5   3       53.21       56.00      4.85 o
   9   5   3        9.84        5.70      2.54 o
  10   5   3        4.39        0.86      4.44 o
  -9   6   3       52.65       54.84      3.64 o
  -8   6   3       19.41       17.79      2.90 o
  -7   6   3       10.48        7.94      2.80 o
  -6   6   3        0.01       -1.62      1.66 o
  -5   6   3       64.06       67.12      7.60 o
  -4   6   3        4.74        5.85      3.95 o
  -3   6   3       16.37       19.30      3.78 o
  -2   6   3       47.30       54.50      4.83 o
  -1   6   3      164.34      163.73     10.02 o
   0   6   3       36.36       18.51      3.86 o
   1   6   3       36.55       36.63      4.35 o
   2   6   3       58.40       70.95      5.39 o
   3   6   3      212.32      198.13      5.62 o
   4   6   3        3.47        4.32      1.73 o
   5   6   3       19.95       15.05      2.84 o
   6   6   3       22.62       21.68      4.74 o
   7   6   3        7.27        4.10      2.76 o
   8   6   3       13.79        9.87      2.54 o
  -5   7   3        1.08        5.58      5.09 o
  -4   7   3        1.62        3.32      3.48 o
  -3   7   3       15.95       11.27      3.81 o
  -2   7   3        2.02       -1.55      3.08 o
  -1   7   3        4.40       -1.08      6.80 o
   0   7   3        0.11       -0.19      2.98 o
   1   7   3        1.59       -1.56      3.05 o
   2   7   3        3.90       10.70      6.10 o
   3   7   3       29.68       35.48      4.77 o
   4   7   3        5.77        0.12      3.43 o
 -15   0   4       65.71       81.23      6.85 o
 -14   0   4       26.02       20.55      3.37 o
 -13   0   4       68.70       66.56      4.56 o
 -12   0   4       52.81       44.61      3.14 o
 -11   0   4       43.46       45.11      2.53 o
 -10   0   4      188.00      166.00      4.77 o
  -9   0   4     1087.74     1105.93     17.67 o
  -8   0   4     2291.73     2318.20     34.16 o
  -7   0   4       22.89       30.99      1.49 o
  -6   0   4      443.33      441.19      6.13 o
  -5   0   4     2923.35     2799.32     32.03 o
  -4   0   4       49.74       71.47      2.34 o
  -3   0   4     6361.07     6450.35     69.65 o
  -2   0   4    19396.38    19587.08    231.80 o
  -1   0   4     9949.09     9948.01    107.19 o
   0   0   4    22419.21    22181.53    275.23 o
   1   0   4     1795.83     1775.99     21.74 o
   2   0   4       81.12       59.36      2.17 o
   3   0   4      288.77      301.98      6.00 o
   4   0   4      203.18      150.74      4.70 o
   5   0   4     1658.36     1598.69     25.65 o
   6   0   4     1851.75     1912.56     30.59 o
   7   0   4        6.48       11.35      1.78 o
   8   0   4      692.05      721.50     12.42 o
   9   0   4       35.85       36.79      2.71 o
  10   0   4        1.76       -0.37      1.93 o
  11   0   4       90.10      106.89      7.12 o
  12   0   4      110.44      107.46      7.45 o
  13   0   4        2.53        7.06      4.14 o
 -15   1   4        1.22        4.56      2.47 o
 -14   1   4        8.14        4.09      2.32 o
 -13   1   4       32.15       46.11      3.21 o
 -12   1   4      259.09      269.87      5.05 o
 -11   1   4      147.99      168.84      3.31 o
 -10   1   4      149.97      140.81      2.85 o
  -9   1   4       19.27       23.11      1.23 o
  -8   1   4       13.53        6.76      0.91 o
  -7   1   4      245.25      266.91      3.37 o
  -6   1   4      229.02      208.53      2.81 o
  -5   1   4        1.50        0.70      0.51 o
  -4   1   4      494.53      454.15      4.85 o
  -3   1   4    10353.40    10137.48     84.28 o
  -2   1   4     9436.89     9337.51     73.99 o
  -1   1   4        1.89       -0.39      0.39 o
   0   1   4     1284.96     1310.02      9.67 o
   1   1   4     3916.79     3765.91     28.63 o
   2   1   4      562.97      530.45      5.64 o
   3   1   4       43.01       52.08      1.40 o
   4   1   4      828.14      932.49     10.52 o
   5   1   4      334.11      391.37      5.21 o
   6   1   4      384.06      329.40      4.81 o
   7   1   4       56.42       50.55      2.02 o
   8   1   4        2.17        1.41      1.14 o
   9   1   4       33.74       32.47      1.86 o
  10   1   4      400.21      381.11      7.33 o
  11   1   4        8.23        3.37      1.88 o
  12   1   4        1.81        4.23      2.37 o
  13   1   4        8.85        1.95      2.43 o
 -14   2   4       76.26       91.02      5.05 o
 -13   2   4        1.90       -0.88      1.74 o
 -12   2   4      114.46      116.91      3.85 o
 -11   2   4      116.33      113.05      3.69 o
 -10   2   4       42.37       49.22      2.18 o
  -9   2   4      153.23      161.12      3.01 o
  -8   2   4        4.64       -0.90      0.90 o
  -7   2   4       30.47       39.05      1.29 o
  -6   2   4      478.92      478.40      5.36 o
  -5   2   4       21.52       27.76      1.38 o
  -4   2   4      255.64      316.01      3.58 o
  -3   2   4        0.80        0.27      0.41 o
  -2   2   4        9.94        5.15      0.49 o
  -1   2   4      390.83      356.50      3.64 o
   0   2   4      731.86      731.96      7.38 o
   1   2   4      300.38      346.99      3.54 o
   2   2   4       27.85       24.23      0.83 o
   3   2   4     2736.11     2970.09     32.97 o
   4   2   4      101.81       89.21      1.70 o
   5   2   4      178.57      173.65      2.50 o
   6   2   4       99.72       87.75      2.12 o
   7   2   4      216.81      210.78      3.41 o
   8   2   4      404.96      417.12      5.56 o
   9   2   4       13.46       11.02      2.01 o
  10   2   4       29.87       31.28      2.23 o
  11   2   4        0.00       -0.22      1.54 o
  12   2   4        8.40        4.07      1.98 o
  13   2   4        0.91        0.36      3.38 o
 -14   3   4        0.24       -2.32      2.32 o
 -13   3   4      119.66      135.17      4.42 o
 -12   3   4       34.86       44.41      3.00 o
 -11   3   4       11.66       10.63      2.21 o
 -10   3   4       16.97        7.28      1.61 o
  -9   3   4       12.86        6.42      1.47 o
  -8   3   4      130.35      135.42      2.87 o
  -7   3   4      227.58      220.66      3.41 o
  -6   3   4       58.12       63.65      1.60 o
  -5   3   4        0.01       -0.60      0.60 o
  -4   3   4      361.97      393.00      4.49 o
  -3   3   4      316.18      331.74      3.71 o
  -2   3   4      553.30      620.59      6.53 o
  -1   3   4     1123.27     1090.48     12.55 o
   0   3   4      716.82      772.97      8.50 o
   1   3   4      289.08      224.31      2.88 o
   2   3   4      126.65      155.62      3.03 o
   3   3   4      506.20      419.24      5.73 o
   4   3   4       51.83       47.92      1.84 o
   5   3   4      402.30      375.65      5.86 o
   6   3   4        5.44        4.46      1.16 o
   7   3   4       11.79       12.75      1.79 o
   8   3   4      298.54      298.64      4.78 o
   9   3   4      116.55      122.37      3.44 o
  10   3   4      145.59      151.38      3.87 o
  11   3   4      116.47      127.44      4.37 o
  12   3   4        2.06       -2.12      2.12 o
 -13   4   4        0.80       -1.27      3.76 o
 -12   4   4       67.74       76.21      4.67 o
 -11   4   4        0.02        0.93      2.45 o
 -10   4   4       19.00       17.07      2.88 o
  -9   4   4       82.83       75.37      3.73 o
  -8   4   4       43.17       41.73      2.28 o
  -7   4   4      206.50      192.51      4.26 o
  -6   4   4      138.77      128.47      2.73 o
  -5   4   4       87.11       69.45      2.00 o
  -4   4   4      115.99      100.55      2.25 o
  -3   4   4      307.14      278.09      4.17 o
  -2   4   4       31.54       29.19      1.76 o
  -1   4   4       35.89       21.55      1.45 o
   0   4   4      237.58      279.91      5.29 o
   1   4   4      155.80      144.12      3.67 o
   2   4   4      344.92      369.35      6.75 o
   3   4   4      197.06      235.12      6.43 o
   4   4   4      122.55      123.96      4.23 o
   5   4   4      245.86      279.69      5.39 o
   6   4   4      402.55      404.05      7.89 o
   7   4   4       10.32       11.05      2.75 o
   8   4   4       15.27       15.19      2.39 o
   9   4   4      143.23      157.57      6.10 o
  10   4   4       62.04       64.38      4.62 o
  11   4   4        3.66       -1.06      4.27 o
 -11   5   4        0.38       -1.64      2.46 o
 -10   5   4        0.05       -1.11      2.27 o
  -9   5   4        0.13       -1.33      2.08 o
  -8   5   4       24.70       19.77      2.55 o
  -7   5   4       50.12       46.50      3.00 o
  -6   5   4      134.75      136.40      3.90 o
  -5   5   4       19.91       22.19      6.10 o
  -4   5   4      112.87      114.84      7.09 o
  -3   5   4       73.88       77.45      4.92 o
  -2   5   4      374.28      373.37     10.62 o
  -1   5   4       74.08       76.77      4.85 o
   0   5   4        0.07       -4.53      4.84 o
   1   5   4       35.19       37.07      2.06 o
   2   5   4      128.90      127.90      3.73 o
   3   5   4       88.25       75.83      3.25 o
   4   5   4       18.02       13.91      2.21 o
   5   5   4       45.26       45.20      4.61 o
   6   5   4       27.60       23.37      2.75 o
   7   5   4       29.53       23.26      2.77 o
   8   5   4        0.04       -2.02      2.12 o
   9   5   4        7.22        6.42      2.57 o
  -9   6   4        8.85        1.83      3.06 o
  -8   6   4        0.05       -0.09      4.96 o
  -7   6   4        2.90        2.90      3.51 o
  -6   6   4      190.72      188.26      6.57 o
  -5   6   4      195.09      179.89     11.13 o
  -4   6   4       11.62       15.64      5.93 o
  -3   6   4       19.82       17.33      3.63 o
  -2   6   4      199.87      210.58     12.13 o
  -1   6   4       96.38      100.83      6.18 o
   0   6   4       57.82       55.21      4.96 o
   1   6   4      146.07      136.48      6.81 o
   2   6   4        0.78       -2.63      4.10 o
   3   6   4       18.15       17.96      1.96 o
   4   6   4       18.13       18.29      2.57 o
   5   6   4       24.98       18.66      3.03 o
   6   6   4        3.06       -1.91      2.46 o
   7   6   4       41.50       40.44      4.22 o
  -5   7   4       12.68       15.40      5.65 o
  -4   7   4       77.18       81.46      6.71 o
  -3   7   4       19.02       22.27      8.14 o
  -2   7   4        2.46        0.76      3.17 o
  -1   7   4       65.65       64.78      5.59 o
   0   7   4        1.23       -2.94      2.94 o
   1   7   4       26.62       41.30      4.89 o
   2   7   4       32.56       27.67      4.41 o
   3   7   4        2.88       -2.02      3.71 o
   4   7   4        9.20        1.22      4.18 o
 -15   1   5        3.29        9.30      2.59 o
 -14   1   5        0.51        3.46      2.27 o
 -13   1   5       93.10      108.88      4.38 o
 -12   1   5       88.15       89.32      3.20 o
 -11   1   5       23.65       24.51      1.61 o
 -10   1   5        1.39       -0.94      0.96 o
  -9   1   5       97.48       91.43      2.11 o
  -8   1   5       36.86       29.60      1.22 o
  -7   1   5        1.90        2.04      0.74 o
  -6   1   5       73.39       58.54      1.48 o
  -5   1   5        4.57        1.95      0.57 o
  -4   1   5     1446.50     1414.87     12.13 o
  -3   1   5       20.23       17.98      0.79 o
  -2   1   5      302.94      329.80      3.14 o
  -1   1   5     2904.32     2972.78     24.48 o
   0   1   5      256.54      277.89      2.42 o
   1   1   5      558.58      562.74      4.92 o
   2   1   5      133.84      115.34      1.80 o
   3   1   5      115.19      128.07      2.40 o
   4   1   5       53.76       58.80      1.79 o
   5   1   5     1316.53     1309.76     14.63 o
   6   1   5      349.93      329.07      4.97 o
   7   1   5       51.13       47.17      1.95 o
   8   1   5        1.00       -0.32      0.99 o
   9   1   5       10.95        8.92      1.72 o
  10   1   5       29.88       34.89      2.54 o
  11   1   5      120.78      125.12      4.82 o
  12   1   5        0.06       -2.29      2.29 o
  13   1   5        5.33        4.87      2.63 o
 -14   2   5       56.85       69.50      8.32 o
 -13   2   5        1.22        0.85      1.80 o
 -12   2   5        3.62        1.49      1.77 o
 -11   2   5      123.00      117.40      3.75 o
 -10   2   5      193.91      195.86      3.57 o
  -9   2   5       69.30       59.14      2.01 o
  -8   2   5       35.39       29.65      1.43 o
  -7   2   5       97.67       66.44      1.65 o
  -6   2   5       66.77       88.88      1.79 o
  -5   2   5     3098.62     3013.24     37.25 o
  -4   2   5      321.20      327.05      3.78 o
  -3   2   5     1421.00     1428.45     13.99 o
  -2   2   5     1597.41     1618.22     14.79 o
  -1   2   5       23.58       35.31      1.14 o
   0   2   5     2679.14     2654.20     21.42 o
   1   2   5        2.67        5.82      0.52 o
   2   2   5        2.27        7.89      0.71 o
   3   2   5       63.36       69.61      1.34 o
   4   2   5       10.23        7.66      0.74 o
   5   2   5      479.58      501.91      5.56 o
   6   2   5      154.48      148.46      2.77 o
   7   2   5       97.78      110.13      2.52 o
   8   2   5      326.31      328.03      4.85 o
   9   2   5      670.00      712.33     11.20 o
  10   2   5       47.10       55.57      4.08 o
  11   2   5        3.52        1.75      1.79 o
  12   2   5       21.44       20.25      2.36 o
 -14   3   5        1.61        3.18      3.13 o
 -13   3   5      119.36      143.90      4.34 o
 -12   3   5       99.38       97.46      3.61 o
 -11   3   5        8.58        9.78      3.67 o
 -10   3   5       57.69       52.80      2.70 o
  -9   3   5        3.04       -0.24      1.27 o
  -8   3   5      179.67      194.23      3.38 o
  -7   3   5      202.49      226.20      3.26 o
  -6   3   5       26.53       26.01      1.07 o
  -5   3   5      143.83      130.52      2.07 o
  -4   3   5      641.73      744.98      7.05 o
  -3   3   5      328.16      336.66      3.83 o
  -2   3   5      179.66      206.18      2.76 o
  -1   3   5      110.05      109.45      1.98 o
   0   3   5        3.51       12.52      0.99 o
   1   3   5        1.15        1.51      0.88 o
   2   3   5      164.79      145.37      2.57 o
   3   3   5      549.33      612.31      7.28 o
   4   3   5       73.47       67.66      2.23 o
   5   3   5       24.61       27.55      1.57 o
   6   3   5       31.41       25.67      2.29 o
   7   3   5       11.56       10.97      1.48 o
   8   3   5      282.80      282.75      5.53 o
   9   3   5        3.73       10.96      1.68 o
  10   3   5       12.91       15.03      2.08 o
  11   3   5        1.40        3.35      2.22 o
 -12   4   5        5.15        1.42      2.16 o
 -11   4   5        9.53        9.16      2.03 o
 -10   4   5        6.59        2.74      2.00 o
  -9   4   5        7.01        5.97      1.85 o
  -8   4   5       18.16       18.76      1.89 o
  -7   4   5       11.80       12.78      1.50 o
  -6   4   5        1.00       -0.37      1.12 o
  -5   4   5      335.74      341.58      4.72 o
  -4   4   5      357.29      357.62      4.71 o
  -3   4   5      233.89      231.43      3.71 o
  -2   4   5      265.65      268.42      4.59 o
  -1   4   5      318.21      324.76      5.98 o
   0   4   5       57.76       54.21      2.48 o
   1   4   5      247.32      287.77      6.24 o
   2   4   5       69.21       68.70      2.88 o
   3   4   5       99.14      105.65      3.83 o
   4   4   5       10.83        1.49      3.66 o
   5   4   5       19.01       19.59      2.63 o
   6   4   5      321.48      315.23      7.88 o
   7   4   5      283.47      286.45      7.65 o
   8   4   5       83.56       81.80      3.92 o
   9   4   5       25.63       20.08      2.57 o
  10   4   5       16.70       14.82      2.69 o
 -11   5   5       12.62       11.67      2.83 o
 -10   5   5        3.47       -0.12      2.26 o
  -9   5   5        6.84        3.72      2.20 o
  -8   5   5       50.56       50.19      4.40 o
  -7   5   5       63.70       53.12      3.35 o
  -6   5   5      135.62      127.95      3.75 o
  -5   5   5      226.94      223.19      5.67 o
  -4   5   5       37.04       37.55      5.89 o
  -3   5   5      200.06      217.05      7.73 o
  -2   5   5       79.13       77.38      5.09 o
  -1   5   5      297.40      291.42      9.04 o
   0   5   5        8.61        6.69      1.85 o
   1   5   5      168.61      172.19      4.33 o
   2   5   5      265.49      264.42      5.73 o
   3   5   5      125.54      115.95      3.93 o
   4   5   5       99.71       95.16      5.23 o
   5   5   5      150.01      131.39      6.12 o
   6   5   5       55.72       47.49      3.36 o
   7   5   5        1.36       -1.86      2.76 o
   8   5   5        6.80        4.05      2.44 o
   9   5   5       16.15       22.52      3.77 o
  -9   6   5       44.22       43.46      3.21 o
  -8   6   5       14.39       10.75      3.47 o
  -7   6   5        0.08       -2.16      2.16 o
  -6   6   5       97.71       95.80      6.84 o
  -5   6   5       95.80       98.84      8.93 o
  -4   6   5       17.87       18.96      4.14 o
  -3   6   5        2.51        1.95      5.19 o
  -2   6   5      147.76      165.03      7.40 o
  -1   6   5      128.27      106.01      6.20 o
   0   6   5        1.82       -0.39      4.30 o
   1   6   5       19.63       13.35      3.40 o
   2   6   5       29.54       30.16      2.11 o
   3   6   5        0.00        0.51      1.89 o
   4   6   5        3.60        6.75      2.50 o
   5   6   5       24.14       26.68      3.41 o
   6   6   5        1.59        0.19      2.57 o
   7   6   5       45.21       50.77      5.08 o
  -5   7   5       23.35        9.57      5.67 o
  -4   7   5       29.03       26.05      4.43 o
  -3   7   5       51.18       47.40      5.06 o
  -2   7   5        0.98       -1.14      3.15 o
  -1   7   5        6.86        8.81      3.63 o
   0   7   5       24.81       26.78      6.85 o
   1   7   5       23.84       19.69      4.17 o
   2   7   5        1.39       -3.11      3.11 o
   3   7   5       27.18       26.69      5.51 o
 -15   0   6       11.22       11.42      6.31 o
 -14   0   6        0.07        1.98      2.82 o
 -13   0   6      320.93      352.84      9.79 o
 -12   0   6       16.49       20.19      2.60 o
 -11   0   6      186.27      189.66      5.42 o
 -10   0   6      114.47      116.01      4.06 o
  -9   0   6       53.89       53.30      2.54 o
  -8   0   6       94.15       90.46      2.88 o
  -7   0   6      922.38      809.29     11.52 o
  -6   0   6       70.89       67.96      2.12 o
  -5   0   6       35.89       32.60      1.74 o
  -4   0   6       67.85       65.80      2.24 o
  -3   0   6       12.44       14.75      1.23 o
  -2   0   6     2734.88     2874.41     39.52 o
  -1   0   6     1102.77     1125.93     16.08 o
   0   0   6     1738.45     1800.29     46.90 o
   1   0   6      168.17      175.73      3.71 o
   2   0   6      513.39      568.21     12.22 o
   3   0   6     1208.59     1139.49     19.07 o
   4   0   6       25.54       28.35      1.70 o
   5   0   6        6.55        4.47      1.25 o
   6   0   6       40.04       33.64      2.06 o
   7   0   6       13.92       13.25      2.20 o
   8   0   6      497.54      503.43      9.80 o
   9   0   6        5.06       -0.44      2.02 o
  10   0   6       15.13       15.66      4.13 o
  11   0   6       14.89       18.19      4.34 o
  12   0   6       66.02       86.85      7.29 o
 -15   1   6       32.64       34.50      4.10 o
 -14   1   6        8.94       14.90      2.95 o
 -13   1   6       65.19       72.93      4.41 o
 -12   1   6        9.97       13.44      2.05 o
 -11   1   6       22.45       21.56      1.54 o
 -10   1   6       31.17       30.87      1.68 o
  -9   1   6       38.49       36.09      1.47 o
  -8   1   6       90.38      100.51      2.20 o
  -7   1   6       75.14       71.12      1.79 o
  -6   1   6       26.63       35.04      1.19 o
  -5   1   6      212.27      181.98      2.39 o
  -4   1   6     1868.87     2035.36     17.85 o
  -3   1   6     1899.70     1919.58     17.07 o
  -2   1   6      173.58      207.63      2.29 o
  -1   1   6       84.94       79.30      1.22 o
   0   1   6      234.36      200.80      2.09 o
   1   1   6      681.94      648.92      6.20 o
   2   1   6      470.61      422.29      4.43 o
   3   1   6       22.17       18.27      1.39 o
   4   1   6     1408.48     1379.69     15.34 o
   5   1   6      504.08      508.43      6.74 o
   6   1   6      472.73      474.31      6.54 o
   7   1   6        5.63        4.35      1.08 o
   8   1   6       52.82       53.58      2.31 o
   9   1   6        2.48       -1.71      1.71 o
  10   1   6        9.41        4.84      2.14 o
  11   1   6        2.19        4.58      2.73 o
  12   1   6        0.01       -2.80      2.81 o
 -14   2   6        8.85        4.42      2.73 o
 -13   2   6       16.22       14.68      2.45 o
 -12   2   6        2.66        2.67      1.85 o
 -11   2   6       77.64       76.47      3.23 o
 -10   2   6       23.25       21.78      1.56 o
  -9   2   6       12.90        6.60      1.15 o
  -8   2   6        9.22       11.19      1.12 o
  -7   2   6        1.32       -0.63      0.63 o
  -6   2   6      334.16      353.39      4.99 o
  -5   2   6       40.92       46.77      1.62 o
  -4   2   6       59.00       64.89      1.64 o
  -3   2   6       86.35       67.44      2.01 o
  -2   2   6      139.20      134.21      2.07 o
  -1   2   6       74.41       88.67      1.60 o
   0   2   6       67.85       64.22      1.73 o
   1   2   6      593.69      609.59      5.27 o
   2   2   6      699.76      713.48      6.25 o
   3   2   6      343.71      338.92      3.61 o
   4   2   6       20.27       21.71      1.15 o
   5   2   6       72.34       57.57      1.79 o
   6   2   6       24.58       25.33      1.25 o
   7   2   6       97.90      108.52      2.67 o
   8   2   6       68.61       74.92      3.15 o
   9   2   6       11.02       10.35      2.00 o
  10   2   6        4.87        6.08      1.87 o
  11   2   6       53.58       56.82      3.33 o
  12   2   6       27.16       30.48      3.28 o
 -13   3   6       21.39       17.32      2.76 o
 -12   3   6       92.33      101.41      3.75 o
 -11   3   6      205.70      198.28      4.74 o
 -10   3   6        2.91        0.40      1.86 o
  -9   3   6        0.52        0.88      1.30 o
  -8   3   6      135.52      127.61      2.91 o
  -7   3   6       23.07       25.00      1.25 o
  -6   3   6      299.43      299.32      4.08 o
  -5   3   6       45.43       44.98      1.61 o
  -4   3   6       24.31       23.64      1.07 o
  -3   3   6     1605.85     1688.36     16.60 o
  -2   3   6      120.68      129.77      2.00 o
  -1   3   6      189.09      214.73      3.19 o
   0   3   6      273.13      291.57      4.26 o
   1   3   6      499.99      543.77      7.14 o
   2   3   6      345.12      325.59      4.47 o
   3   3   6       62.12       59.16      1.94 o
   4   3   6       29.21       23.45      1.85 o
   5   3   6        0.54       -1.30      1.30 o
   6   3   6      212.81      195.37      3.80 o
   7   3   6       16.09       15.78      1.55 o
   8   3   6       11.00       11.29      1.52 o
   9   3   6        0.03       -0.73      1.44 o
  10   3   6       53.49       42.05      3.93 o
  11   3   6      113.33      112.44      4.84 o
 -12   4   6       27.73       26.72      2.65 o
 -11   4   6        5.69        4.13      1.96 o
 -10   4   6        0.48       -1.35      1.69 o
  -9   4   6      208.23      203.87      5.07 o
  -8   4   6        7.36        6.09      1.49 o
  -7   4   6      282.67      274.28      3.97 o
  -6   4   6       27.55       23.48      1.38 o
  -5   4   6      227.19      213.86      3.26 o
  -4   4   6      228.18      209.44      3.10 o
  -3   4   6      198.93      207.00      3.94 o
  -2   4   6      614.41      573.18      8.31 o
  -1   4   6       10.35        5.75      1.20 o
   0   4   6        0.08       -0.42      1.25 o
   1   4   6      164.40      174.23      4.32 o
   2   4   6       54.99       40.05      2.28 o
   3   4   6      342.39      361.24      9.94 o
   4   4   6      167.82      129.02      6.78 o
   5   4   6        1.27       -1.14      2.67 o
   6   4   6      131.59      153.91      5.47 o
   7   4   6       41.31       41.88      3.37 o
   8   4   6        3.32        3.19      2.42 o
   9   4   6        3.02       -0.99      2.12 o
  10   4   6       36.65       40.63      5.10 o
 -11   5   6       11.73        9.75      2.73 o
 -10   5   6        3.61       -0.01      2.30 o
  -9   5   6       17.82       15.17      2.54 o
  -8   5   6       23.51       22.99      2.56 o
  -7   5   6        6.66        2.09      1.86 o
  -6   5   6        7.89        3.96      1.69 o
  -5   5   6      358.04      366.65      7.82 o
  -4   5   6      184.20      195.56      6.47 o
  -3   5   6       11.17       18.04      3.31 o
  -2   5   6       87.11       76.66      5.05 o
  -1   5   6      307.81      309.48      9.11 o
   0   5   6       88.12       95.95      4.10 o
   1   5   6       14.16        7.91      2.23 o
   2   5   6       88.50       88.65      4.34 o
   3   5   6        1.53       -2.46      2.46 o
   4   5   6        0.41        0.48      3.37 o
   5   5   6        2.49        1.70      3.60 o
   6   5   6       46.45       39.43      4.10 o
   7   5   6        2.80        3.31      3.20 o
   8   5   6        0.01        0.49      2.43 o
  -8   6   6        5.07        2.08      2.63 o
  -7   6   6        5.56        5.03      2.50 o
  -6   6   6       75.47       73.36      7.87 o
  -5   6   6       32.47       38.85      6.36 o
  -4   6   6       33.64       37.45      4.42 o
  -3   6   6      260.94      271.19      9.50 o
  -2   6   6       53.83       46.24      6.93 o
  -1   6   6        0.05       -2.65      2.65 o
   0   6   6       20.75       21.77      3.78 o
   1   6   6      148.68      151.27      5.17 o
   2   6   6       45.75       39.88      2.92 o
   3   6   6       32.01       33.11      2.94 o
   4   6   6       40.10       37.07      3.66 o
   5   6   6       10.12        7.81      2.83 o
   6   6   6        4.79        7.32      2.97 o
  -4   7   6       20.80       30.51      4.60 o
  -3   7   6        3.81        4.16      3.45 o
  -2   7   6        0.08        0.92      3.19 o
  -1   7   6       74.66       88.99      6.35 o
   0   7   6       13.55        9.33      3.65 o
   1   7   6        5.75        8.64      3.74 o
 -14   1   7       14.24       17.55      2.85 o
 -13   1   7        5.67        6.02      2.45 o
 -12   1   7      252.23      264.76      5.57 o
 -11   1   7      100.98      119.56      3.41 o
 -10   1   7      350.37      371.39      5.20 o
  -9   1   7        4.42        3.27      1.00 o
  -8   1   7        5.66        3.62      0.92 o
  -7   1   7      329.31      309.18      4.04 o
  -6   1   7        0.28        0.55      0.75 o
  -5   1   7      576.65      492.97      5.69 o
  -4   1   7       52.84       71.34      1.75 o
  -3   1   7      833.02      929.26      9.15 o
  -2   1   7     1142.45     1050.74      8.83 o
  -1   1   7      117.93      112.26      1.68 o
   0   1   7     1532.36     1450.72     13.12 o
   1   1   7      489.90      499.69      5.13 o
   2   1   7      651.75      601.90      5.77 o
   3   1   7     1631.74     1656.76     17.14 o
   4   1   7       12.63        9.43      1.48 o
   5   1   7      129.27      106.53      3.39 o
   6   1   7       88.27       85.15      2.42 o
   7   1   7       50.44       53.89      2.09 o
   8   1   7       69.94       53.29      3.06 o
   9   1   7        7.46        3.63      2.14 o
  10   1   7        0.39       -2.40      2.40 o
  11   1   7       14.37       16.39      3.49 o
  12   1   7        9.73       11.77      3.58 o
 -14   2   7       13.15       12.31      3.04 o
 -13   2   7       12.64       18.32      2.66 o
 -12   2   7      141.56      146.55      4.38 o
 -11   2   7        0.04       -1.55      1.55 o
 -10   2   7      107.97      112.66      3.05 o
  -9   2   7       81.31       80.37      2.22 o
  -8   2   7      240.24      227.07      3.44 o
  -7   2   7      156.63      157.37      2.58 o
  -6   2   7      153.49      133.18      2.44 o
  -5   2   7      608.36      619.88      6.26 o
  -4   2   7     1471.79     1427.97     12.82 o
  -3   2   7      221.24      268.77      3.44 o
  -2   2   7     1787.90     1754.63     16.22 o
  -1   2   7      480.09      447.68      4.19 o
   0   2   7      632.30      646.17      5.90 o
   1   2   7      232.36      186.00      2.42 o
   2   2   7       30.35       44.98      1.34 o
   3   2   7     1083.45     1021.62      9.18 o
   4   2   7      612.66      622.08      6.39 o
   5   2   7        2.29       -0.91      0.91 o
   6   2   7       31.98       27.56      1.97 o
   7   2   7       71.34       70.32      2.42 o
   8   2   7      301.03      326.48      6.56 o
   9   2   7       73.52       65.79      3.26 o
  10   2   7        4.27        3.93      2.23 o
  11   2   7        0.41       -2.23      2.23 o
 -13   3   7       47.10       47.22      2.81 o
 -12   3   7      168.67      159.59      4.49 o
 -11   3   7       48.46       55.32      3.46 o
 -10   3   7      321.68      317.83      6.97 o
  -9   3   7       11.40        9.17      1.63 o
  -8   3   7      217.00      196.08      3.71 o
  -7   3   7        1.52        1.60      0.93 o
  -6   3   7       54.86       74.76      2.06 o
  -5   3   7      395.12      427.70      5.27 o
  -4   3   7      306.71      286.06      3.66 o
  -3   3   7        3.79        2.11      0.84 o
  -2   3   7       19.16       19.25      1.20 o
  -1   3   7       18.83       25.08      1.03 o
   0   3   7      287.61      313.43      3.99 o
   1   3   7        2.99        0.52      0.74 o
   2   3   7      249.69      268.39      4.31 o
   3   3   7        4.62        4.53      0.92 o
   4   3   7      236.63      245.71      3.94 o
   5   3   7      101.83       97.23      2.45 o
   6   3   7        6.17        4.04      1.59 o
   7   3   7        0.01       -1.27      1.27 o
   8   3   7        4.57        1.46      1.38 o
   9   3   7       16.65       15.27      2.28 o
  10   3   7        0.20       -2.10      2.55 o
 -12   4   7        0.26        0.21      2.08 o
 -11   4   7        0.25       -1.82      1.82 o
 -10   4   7       51.96       50.43      3.00 o
  -9   4   7        0.23       -0.96      1.66 o
  -8   4   7        0.92       -0.96      1.33 o
  -7   4   7        2.96       -1.06      1.38 o
  -6   4   7       44.97       42.65      1.75 o
  -5   4   7       65.12       59.82      2.06 o
  -4   4   7        1.70        0.29      0.87 o
  -3   4   7      116.61      125.61      2.62 o
  -2   4   7      438.57      451.79      8.49 o
  -1   4   7        1.79       -0.23      1.19 o
   0   4   7       94.77       92.32      2.89 o
   1   4   7       83.39       73.84      3.15 o
   2   4   7        7.67        1.88      1.98 o
   3   4   7      121.13      121.06      5.51 o
   4   4   7       22.14       23.09      3.15 o
   5   4   7        1.56       -1.55      2.77 o
   6   4   7       52.97       57.28      3.71 o
   7   4   7       18.05       13.94      2.74 o
   8   4   7       10.10        7.09      2.54 o
   9   4   7       18.72       23.10      3.21 o
 -11   5   7        0.53        3.33      4.34 o
 -10   5   7       21.47       23.88      3.01 o
  -9   5   7        8.49        3.92      2.24 o
  -8   5   7      106.37       91.73      4.13 o
  -7   5   7       10.50        3.09      1.91 o
  -6   5   7       30.25       25.56      2.48 o
  -5   5   7       32.55       25.24      3.26 o
  -4   5   7       46.02       61.52      6.75 o
  -3   5   7      262.02      254.68      8.45 o
  -2   5   7        0.85       -2.19      2.19 o
  -1   5   7        1.72       -2.28      2.28 o
   0   5   7      485.11      505.91     10.43 o
   1   5   7       63.11       51.59      4.02 o
   2   5   7      115.97      112.11      5.76 o
   3   5   7       22.02       14.02      4.06 o
   4   5   7        3.12        2.34      3.63 o
   5   5   7      133.84      132.04      8.77 o
   6   5   7        0.01        0.64      4.20 o
   7   5   7       10.62       12.17      2.79 o
   8   5   7        4.17        6.73      3.26 o
  -8   6   7       57.46       68.55      5.13 o
  -7   6   7        1.58       -0.55      3.72 o
  -6   6   7      134.00      134.64     10.07 o
  -5   6   7        0.15        0.21      4.38 o
  -4   6   7       21.78       21.14      5.58 o
  -3   6   7        0.29        1.00      2.90 o
  -2   6   7       20.29       19.19      3.58 o
  -1   6   7        0.59       -0.90      2.82 o
   0   6   7       12.75        9.68      2.62 o
   1   6   7        7.06        6.74      2.18 o
   2   6   7       32.69       37.83      3.06 o
   3   6   7        4.30        2.64      3.45 o
   4   6   7       30.73       33.93      3.82 o
   5   6   7       24.13       15.29      3.35 o
  -1   7   7        2.54       -3.13      3.13 o
 -14   0   8        5.05        0.36      4.20 o
 -13   0   8       96.35      108.00      7.17 o
 -12   0   8       17.01       14.48      3.34 o
 -11   0   8     1044.94     1089.41     20.48 o
 -10   0   8      347.54      362.06      6.88 o
  -9   0   8      420.78      406.74      7.87 o
  -8   0   8      304.79      278.48      6.15 o
  -7   0   8      129.50      109.69      3.46 o
  -6   0   8       86.36       63.31      2.61 o
  -5   0   8      926.58      857.63     13.06 o
  -4   0   8      493.74      610.75     11.73 o
  -3   0   8     5058.36     4940.86     65.83 o
  -2   0   8     1599.68     1457.34     21.97 o
  -1   0   8      366.87      349.79      9.05 o
   0   0   8      108.87       87.16      2.90 o
   1   0   8      557.89      553.42      9.06 o
   2   0   8      359.80      399.92      8.28 o
   3   0   8       96.31      101.17      6.23 o
   4   0   8       90.01       96.98      3.32 o
   5   0   8       86.39       85.45      3.21 o
   6   0   8        3.25       -1.83      2.64 o
   7   0   8      189.35      181.21      5.52 o
   8   0   8      242.12      277.87      8.30 o
   9   0   8       71.15       76.25     10.45 o
  10   0   8        1.08        0.46      3.67 o
  11   0   8        4.20        2.66      4.02 o
 -14   1   8        0.10        2.40      2.67 o
 -13   1   8        2.79        1.30      2.20 o
 -12   1   8        7.72        4.73      1.86 o
 -11   1   8      253.45      266.93      4.96 o
 -10   1   8      175.49      169.06      3.37 o
  -9   1   8      269.28      273.59      4.12 o
  -8   1   8       79.24       81.74      2.05 o
  -7   1   8      177.86      179.51      2.99 o
  -6   1   8       65.08       85.27      2.17 o
  -5   1   8     1330.84     1326.09     13.82 o
  -4   1   8     1204.65     1161.73     14.10 o
  -3   1   8     1432.29     1331.29     12.68 o
  -2   1   8      405.99      376.71      5.22 o
  -1   1   8      454.14      489.29      4.96 o
   0   1   8      205.05      215.67      3.56 o
   1   1   8      418.46      399.27      4.63 o
   2   1   8        0.53       -0.53      0.83 o
   3   1   8      627.13      632.90      7.01 o
   4   1   8      708.73      739.31      8.05 o
   5   1   8        1.93        1.36      1.09 o
   6   1   8        8.43        5.66      1.24 o
   7   1   8      308.81      329.41      6.07 o
   8   1   8       33.91       29.45      2.54 o
   9   1   8        0.82       -1.92      1.92 o
  10   1   8       30.41       26.13      3.57 o
  11   1   8        5.31        4.28      2.89 o
 -14   2   8       40.15       36.23      3.73 o
 -13   2   8       36.39       36.23      3.18 o
 -12   2   8       28.70       26.75      2.81 o
 -11   2   8        3.33        1.34      1.74 o
 -10   2   8       39.96       35.39      2.11 o
  -9   2   8       29.28       29.68      1.64 o
  -8   2   8       96.74       96.85      2.37 o
  -7   2   8       33.57       24.19      1.32 o
  -6   2   8        0.10       -0.39      0.80 o
  -5   2   8       28.90       19.47      1.07 o
  -4   2   8       49.16       44.22      1.38 o
  -3   2   8      166.47      205.08      2.96 o
  -2   2   8        7.49        7.68      0.84 o
  -1   2   8      307.57      350.96      3.54 o
   0   2   8        2.50        2.83      0.64 o
   1   2   8      118.71      124.50      2.23 o
   2   2   8      354.89      376.88      4.28 o
   3   2   8      423.39      444.84      4.73 o
   4   2   8      323.96      329.36      4.64 o
   5   2   8      186.45      181.63      2.92 o
   6   2   8      334.09      352.39      6.25 o
   7   2   8       46.54       46.70      3.44 o
   8   2   8        0.66       -1.50      1.50 o
   9   2   8       37.76       30.48      2.72 o
  10   2   8       19.61       23.69      2.74 o
  11   2   8       46.06       34.28      5.51 o
 -13   3   8       11.92       14.96      2.67 o
 -12   3   8        7.73        9.31      4.07 o
 -11   3   8       20.63       12.70      2.36 o
 -10   3   8       46.39       39.43      2.81 o
  -9   3   8       16.05       13.10      2.01 o
  -8   3   8        3.64        0.14      1.16 o
  -7   3   8      251.52      249.97      3.90 o
  -6   3   8       11.89       11.27      1.07 o
  -5   3   8      146.48      132.03      2.79 o
  -4   3   8       39.29       50.06      1.72 o
  -3   3   8      585.14      547.49      5.92 o
  -2   3   8       19.67       12.35      0.89 o
  -1   3   8        2.58        0.03      0.66 o
   0   3   8      536.55      532.88      5.71 o
   1   3   8      106.78      125.26      2.41 o
   2   3   8      127.90      125.54      3.04 o
   3   3   8      288.82      310.68      4.27 o
   4   3   8        0.02        2.00      1.04 o
   5   3   8      623.25      656.53      8.99 o
   6   3   8       26.01       25.59      1.84 o
   7   3   8       24.54       29.02      2.03 o
   8   3   8        0.22       -1.61      1.61 o
   9   3   8        2.62        3.19      1.93 o
  10   3   8        0.02       -2.98      2.98 o
 -12   4   8       17.77       12.82      3.44 o
 -11   4   8        6.96        7.89      2.20 o
 -10   4   8        0.45       -1.28      1.81 o
  -9   4   8      128.59      121.73      4.13 o
  -8   4   8        2.47       -1.36      1.36 o
  -7   4   8       22.81       27.24      1.86 o
  -6   4   8       19.35       24.98      1.75 o
  -5   4   8       28.53       30.95      1.64 o
  -4   4   8       72.44       76.22      2.11 o
  -3   4   8      106.68      100.98      2.68 o
  -2   4   8      271.23      267.54      4.36 o
  -1   4   8      670.77      680.70     11.10 o
   0   4   8       56.98       54.49      2.90 o
   1   4   8      367.94      339.83     10.23 o
   2   4   8       16.55       16.56      3.35 o
   3   4   8       89.80       76.65      4.64 o
   4   4   8        4.50        2.16      2.27 o
   5   4   8       44.69       59.76      7.52 o
   6   4   8       68.20       63.25      3.91 o
   7   4   8       12.54       13.24      2.75 o
   8   4   8       11.89        9.26      2.86 o
 -10   5   8        1.10        0.51      2.30 o
  -9   5   8        2.78        1.80      2.09 o
  -8   5   8        0.50       -0.94      1.91 o
  -7   5   8       43.59       41.78      2.81 o
  -6   5   8        8.99       12.94      2.75 o
  -5   5   8       45.94       46.44      2.44 o
  -4   5   8       30.51       23.00      2.88 o
  -3   5   8        0.38       -1.89      1.89 o
  -2   5   8      440.38      458.17      9.69 o
  -1   5   8        4.83       -0.86      2.03 o
   0   5   8        9.28        2.75      2.72 o
   1   5   8       43.23       44.76      3.99 o
   2   5   8        8.07        7.30      2.84 o
   3   5   8      240.10      248.09     11.63 o
   4   5   8       11.60       11.54      4.18 o
   5   5   8       82.42       74.86      7.41 o
   6   5   8        5.92        0.94      3.99 o
   7   5   8        1.18       -2.46      3.86 o
  -7   6   8        0.99        5.26      2.54 o
  -6   6   8        0.40        1.86      4.64 o
  -5   6   8       67.60       68.84      7.62 o
  -4   6   8       10.26        8.49      4.84 o
  -3   6   8       11.62        8.71      4.50 o
  -2   6   8       19.03       18.44      3.60 o
  -1   6   8       27.36       33.08      4.11 o
   0   6   8        5.89        1.33      2.93 o
   1   6   8        9.79       12.26      4.31 o
   2   6   8        4.36        0.55      3.09 o
   3   6   8        6.46        0.41      4.18 o
   4   6   8        7.33        2.42      2.97 o
 -14   1   9       25.75       30.97      4.21 o
 -13   1   9       42.27       46.89      3.89 o
 -12   1   9       22.16       19.43      2.31 o
 -11   1   9       22.82       28.67      3.21 o
 -10   1   9        6.23        2.69      1.58 o
  -9   1   9      515.13      516.05      6.74 o
  -8   1   9      301.59      315.56      4.72 o
  -7   1   9       45.33       48.03      1.92 o
  -6   1   9       50.51       58.47      2.14 o
  -5   1   9        0.88        0.01      0.91 o
  -4   1   9     1982.28     2068.17     22.33 o
  -3   1   9       36.35       25.99      1.97 o
  -2   1   9      221.51      228.35      4.66 o
  -1   1   9       79.95       58.15      1.99 o
   0   1   9        0.04       -0.69      0.69 o
   1   1   9      387.33      375.68      5.00 o
   2   1   9       37.11       46.04      1.93 o
   3   1   9      103.31      103.40      2.18 o
   4   1   9       17.02       14.35      1.26 o
   5   1   9       99.92      102.89      2.74 o
   6   1   9      754.35      803.88     15.09 o
   7   1   9        4.86        5.44      2.08 o
   8   1   9       60.12       53.31      3.47 o
   9   1   9        1.77       -2.11      2.58 o
  10   1   9       16.18       15.66      3.31 o
 -14   2   9        2.93        1.90      4.54 o
 -13   2   9       33.77       38.78      3.28 o
 -12   2   9       14.34       19.03      2.68 o
 -11   2   9        0.30       -1.62      1.62 o
 -10   2   9       90.04       95.21      3.52 o
  -9   2   9        9.24        5.17      1.34 o
  -8   2   9      126.22      127.50      2.89 o
  -7   2   9       72.24       71.95      2.16 o
  -6   2   9      204.51      210.19      3.13 o
  -5   2   9      160.72      149.31      2.43 o
  -4   2   9       11.06       10.94      0.93 o
  -3   2   9      329.68      311.51      3.80 o
  -2   2   9       12.19       10.77      0.92 o
  -1   2   9       91.53       87.77      1.93 o
   0   2   9      427.76      416.33      4.71 o
   1   2   9       92.70       88.10      2.01 o
   2   2   9      358.83      354.85      4.87 o
   3   2   9      144.90      139.33      2.44 o
   4   2   9      252.90      248.55      3.49 o
   5   2   9       16.34       19.18      1.39 o
   6   2   9      471.99      469.05      7.88 o
   7   2   9        2.90        2.90      1.60 o
   8   2   9       54.48       46.19      2.61 o
   9   2   9       44.37       47.68      2.73 o
  10   2   9       22.81       24.50      3.43 o
 -13   3   9       43.32       39.46      3.75 o
 -12   3   9        6.67        7.71      2.45 o
 -11   3   9       17.78       19.94      2.54 o
 -10   3   9        0.26       -1.70      1.70 o
  -9   3   9       44.91       39.83      2.44 o
  -8   3   9        1.36        1.26      1.42 o
  -7   3   9      151.90      151.10      3.28 o
  -6   3   9        5.33        3.18      0.97 o
  -5   3   9        6.19        2.21      0.80 o
  -4   3   9       42.65       39.77      1.55 o
  -3   3   9        2.49        4.38      0.87 o
  -2   3   9      213.10      201.82      3.19 o
  -1   3   9        2.84        4.29      0.84 o
   0   3   9      140.04      139.67      2.23 o
   1   3   9        2.30        3.00      0.77 o
   2   3   9        0.21       -0.38      0.92 o
   3   3   9        2.04        4.82      1.15 o
   4   3   9       39.55       38.94      2.17 o
   5   3   9       21.71       27.36      1.84 o
   6   3   9        5.12        5.34      1.55 o
   7   3   9       51.57       50.01      2.88 o
   8   3   9       57.08       62.68      3.21 o
   9   3   9        3.45       -2.67      2.67 o
 -11   4   9       15.91        8.84      2.28 o
 -10   4   9        1.23       -0.59      1.80 o
  -9   4   9       13.01       11.53      2.04 o
  -8   4   9       85.80       80.23      3.42 o
  -7   4   9       12.70       12.44      1.85 o
  -6   4   9        0.87        1.43      1.49 o
  -5   4   9        5.57        3.95      1.55 o
  -4   4   9      108.46      117.10      2.73 o
  -3   4   9       87.07       91.39      3.16 o
  -2   4   9       30.47       32.53      1.66 o
  -1   4   9       46.87       46.19      2.39 o
   0   4   9       24.45       24.14      2.43 o
   1   4   9       19.98       17.26      2.28 o
   2   4   9        4.94        2.48      2.25 o
   3   4   9        0.79       -0.89      2.10 o
   4   4   9       76.71       72.33      6.38 o
   5   4   9       76.54       78.67      5.08 o
   6   4   9       23.08       18.82      3.24 o
   7   4   9       26.20       30.04      3.44 o
   8   4   9        0.92       -2.85      3.00 o
 -10   5   9        6.58        1.80      4.33 o
  -9   5   9        3.12        1.90      2.22 o
  -8   5   9       15.00       16.95      2.46 o
  -7   5   9        1.23       -0.29      1.84 o
  -6   5   9      179.57      194.71      5.28 o
  -5   5   9       13.16       13.64      2.05 o
  -4   5   9      214.18      199.58      6.41 o
  -3   5   9       10.75        7.62      2.99 o
  -2   5   9       10.21       16.25      3.66 o
  -1   5   9        6.29        7.30      2.81 o
   0   5   9       84.70       74.81      4.74 o
   1   5   9        0.76       -2.34      2.34 o
   2   5   9        0.06        1.24      4.38 o
   3   5   9       10.25       13.59      4.27 o
   4   5   9      108.34      115.22      8.19 o
   5   5   9      173.56      157.56      9.68 o
   6   5   9        6.18       14.00      4.50 o
  -6   6   9        0.02        5.21      4.96 o
  -5   6   9       41.03       46.35      7.05 o
  -4   6   9       20.75       16.27      5.85 o
  -3   6   9       31.98       36.49      4.49 o
  -2   6   9      143.12      157.90      7.29 o
  -1   6   9        0.02       -2.41      2.96 o
   0   6   9      124.81      146.62      7.04 o
   1   6   9        2.74       -2.71      2.99 o
   2   6   9       34.04       23.25      6.33 o
   3   6   9        9.36        2.16      3.92 o
 -14   0  10        6.78        9.98      3.95 o
 -13   0  10        5.87        6.86      3.43 o
 -12   0  10       24.50       32.67      4.13 o
 -11   0  10       35.37       25.71      3.17 o
 -10   0  10       32.33       30.65      3.23 o
  -9   0  10        5.15        5.22      2.03 o
  -8   0  10      468.15      495.90      9.24 o
  -7   0  10     1762.33     1734.93     25.15 o
  -6   0  10       35.68       26.70      2.21 o
  -5   0  10      748.10      725.89     11.84 o
  -4   0  10      123.18       98.25      3.68 o
  -3   0  10      861.31      833.25     15.23 o
  -2   0  10     1736.89     1637.41     21.87 o
  -1   0  10      132.74      123.22      4.66 o
   0   0  10      187.57      134.07      6.86 o
   1   0  10       69.74       70.12      3.25 o
   2   0  10      222.75      203.82      6.25 o
   3   0  10      318.15      318.85      7.09 o
   4   0  10      526.91      541.40     11.23 o
   5   0  10      521.61      562.09     12.47 o
   6   0  10        2.03       -1.03      2.78 o
   7   0  10       59.21       60.13      5.91 o
   8   0  10       34.91       27.83      4.83 o
   9   0  10        4.45        4.77      4.01 o
  10   0  10        5.52        0.15      4.20 o
 -14   1  10        1.44        0.57      2.74 o
 -13   1  10        4.30        5.84      3.56 o
 -12   1  10       28.90       23.50      2.47 o
 -11   1  10        8.02        4.88      1.89 o
 -10   1  10        9.86        4.41      1.85 o
  -9   1  10      223.28      216.45      4.05 o
  -8   1  10       21.22       19.26      1.59 o
  -7   1  10       50.75       47.49      2.06 o
  -6   1  10      202.81      194.74      3.72 o
  -5   1  10       31.89       39.45      1.77 o
  -4   1  10      127.03      132.09      2.72 o
  -3   1  10      544.89      588.50      6.50 o
  -2   1  10      123.47      115.53      2.39 o
  -1   1  10      139.70      145.07      2.57 o
   0   1  10       38.73       38.05      1.44 o
   1   1  10      152.81      160.53      3.10 o
   2   1  10       27.13       28.28      1.55 o
   3   1  10      114.81      128.82      2.73 o
   4   1  10       13.79       11.75      1.22 o
   5   1  10       51.66       47.80      3.00 o
   6   1  10      104.77      122.91      4.40 o
   7   1  10        6.50       -1.18      3.83 o
   8   1  10        9.91       11.04      3.72 o
   9   1  10        8.34        7.73      3.02 o
  10   1  10        1.65        1.58      4.43 o
 -13   2  10       19.24       16.86      2.97 o
 -12   2  10        1.74        2.22      2.32 o
 -11   2  10        0.24       -1.94      1.94 o
 -10   2  10       49.18       43.63      2.36 o
  -9   2  10       44.15       35.62      2.11 o
  -8   2  10       23.19       21.37      1.72 o
  -7   2  10        1.21        3.95      1.28 o
  -6   2  10      118.23      115.70      2.44 o
  -5   2  10       10.20        4.94      0.98 o
  -4   2  10       56.84       55.44      1.67 o
  -3   2  10        2.31       -0.57      0.77 o
  -2   2  10       60.93       61.22      1.76 o
  -1   2  10       10.95        8.63      0.95 o
   0   2  10        0.06        1.28      0.90 o
   1   2  10        0.17       -0.49      0.94 o
   2   2  10        6.04        7.53      0.98 o
   3   2  10       10.28        5.88      1.01 o
   4   2  10       24.19       20.43      1.64 o
   5   2  10        2.03        2.40      1.48 o
   6   2  10        2.25        4.42      1.49 o
   7   2  10      126.32      131.63      3.79 o
   8   2  10       14.12       17.40      2.17 o
   9   2  10        0.36        1.83      5.68 o
 -12   3  10       46.64       53.07      3.99 o
 -11   3  10       40.76       35.39      2.93 o
 -10   3  10       25.35       28.21      2.65 o
  -9   3  10       43.20       39.14      2.43 o
  -8   3  10       68.88       64.83      3.57 o
  -7   3  10        1.74        1.47      1.31 o
  -6   3  10      144.84      146.69      3.52 o
  -5   3  10        3.98        2.90      0.95 o
  -4   3  10       63.35       68.67      2.15 o
  -3   3  10      134.41      129.67      2.41 o
  -2   3  10      142.39      154.36      2.69 o
  -1   3  10       30.31       32.93      1.35 o
   0   3  10       30.07       21.53      1.15 o
   1   3  10      192.05      190.96      3.20 o
   2   3  10        0.04       -0.91      0.91 o
   3   3  10       19.17       17.29      1.34 o
   4   3  10        3.00        3.61      1.17 o
   5   3  10      129.24      126.12      3.81 o
   6   3  10       81.53       87.52      3.67 o
   7   3  10        6.17        6.56      2.21 o
   8   3  10       59.83       78.35      6.39 o
 -11   4  10        0.03       -1.19      2.04 o
 -10   4  10        8.45        6.85      2.11 o
  -9   4  10        6.22        4.33      1.93 o
  -8   4  10       20.18       16.65      2.14 o
  -7   4  10       36.54       43.56      2.61 o
  -6   4  10        4.35        5.26      1.73 o
  -5   4  10      311.81      322.27      8.37 o
  -4   4  10        5.45        6.29      1.39 o
  -3   4  10      111.33      110.85      3.28 o
  -2   4  10      137.13      166.45      4.08 o
  -1   4  10      121.69      111.95      3.00 o
   0   4  10        1.48       -1.31      1.31 o
   1   4  10       58.49       52.49      3.21 o
   2   4  10       15.01       10.99      2.58 o
   3   4  10      138.12      140.05      6.06 o
   4   4  10      142.94      137.43      6.29 o
   5   4  10        0.29       -1.87      2.58 o
   6   4  10       21.96       14.02      4.43 o
   7   4  10       95.50       96.00      6.80 o
  -9   5  10        1.38        0.27      2.22 o
  -8   5  10       14.72       17.48      2.55 o
  -7   5  10       16.35       13.45      2.29 o
  -6   5  10        1.87        1.58      1.77 o
  -5   5  10        0.50       -0.43      2.23 o
  -4   5  10        4.50        1.93      1.67 o
  -3   5  10       44.36       50.67      6.29 o
  -2   5  10      103.52      109.44      5.61 o
  -1   5  10        1.15       -2.25      2.25 o
   0   5  10        3.81        0.98      2.65 o
   1   5  10       61.73       56.26      6.69 o
   2   5  10       11.87        7.34      3.72 o
   3   5  10       26.03       18.61      4.52 o
   4   5  10        9.60       17.10      4.34 o
   5   5  10        2.51        3.81      3.83 o
  -5   6  10        1.19       -4.68      4.68 o
  -4   6  10       26.77       26.87      6.33 o
  -3   6  10       12.19        9.09      5.58 o
  -2   6  10       40.97       47.52      4.86 o
  -1   6  10        0.34        0.08      3.05 o
   0   6  10        0.31        4.92      3.22 o
   1   6  10        0.02       -3.22      4.47 o
 -13   1  11        3.68        1.65      2.73 o
 -12   1  11        0.20       -0.93      2.09 o
 -11   1  11       10.31        8.04      2.04 o
 -10   1  11       53.27       53.64      2.86 o
  -9   1  11      134.56      128.53      4.71 o
  -8   1  11      174.63      159.87      3.74 o
  -7   1  11       60.33       58.23      2.33 o
  -6   1  11      174.73      181.95      3.90 o
  -5   1  11      860.45      876.32      9.80 o
  -4   1  11      437.06      412.45      5.44 o
  -3   1  11      133.65      132.37      2.78 o
  -2   1  11       80.87       85.88      2.29 o
  -1   1  11       94.79      106.63      2.38 o
   0   1  11      459.91      459.57      5.94 o
   1   1  11      155.01      166.64      3.17 o
   2   1  11       47.13       46.27      2.08 o
   3   1  11        0.38        0.65      1.32 o
   4   1  11        7.77        9.19      1.79 o
   5   1  11       77.63       87.58      2.93 o
   6   1  11      336.93      363.07     10.24 o
   7   1  11        4.61        2.41      2.34 o
   8   1  11        9.36        8.36      4.31 o
   9   1  11       14.89       22.07      5.38 o
 -13   2  11       88.47       97.74      4.79 o
 -12   2  11      164.31      163.09      5.65 o
 -11   2  11        5.89        4.83      2.25 o
 -10   2  11       12.40        9.10      1.93 o
  -9   2  11       50.30       52.43      2.74 o
  -8   2  11        7.82        4.26      1.57 o
  -7   2  11      585.02      601.08      7.49 o
  -6   2  11       42.73       41.16      2.35 o
  -5   2  11      124.03      110.00      2.91 o
  -4   2  11      387.37      389.52      6.35 o
  -3   2  11        1.88       -0.95      0.95 o
  -2   2  11      251.17      247.69      3.45 o
  -1   2  11      186.60      185.80      3.07 o
   0   2  11      137.35      136.02      3.28 o
   1   2  11       68.13       62.74      2.28 o
   2   2  11      152.86      167.76      3.57 o
   3   2  11      145.30      150.88      4.05 o
   4   2  11        8.92        8.35      1.52 o
   5   2  11       31.75       40.35      2.98 o
   6   2  11       35.73       34.58      2.03 o
   7   2  11        1.32        3.66      1.88 o
   8   2  11       38.05       34.61      4.49 o
 -12   3  11       33.96       30.88      3.57 o
 -11   3  11        3.10       -0.92      2.15 o
 -10   3  11       19.28       16.08      2.45 o
  -9   3  11       50.28       44.00      2.90 o
  -8   3  11       43.48       47.41      2.53 o
  -7   3  11       15.66       11.26      1.79 o
  -6   3  11        2.91        3.22      1.39 o
  -5   3  11       34.77       39.51      2.04 o
  -4   3  11        3.24        0.14      1.12 o
  -3   3  11       57.98       62.51      2.00 o
  -2   3  11       18.14       17.70      1.40 o
  -1   3  11        0.03       -1.05      1.05 o
   0   3  11       32.72       32.40      1.51 o
   1   3  11       12.22        9.40      1.17 o
   2   3  11       26.32       24.96      1.48 o
   3   3  11        2.44       -0.67      1.14 o
   4   3  11       29.34       26.35      1.68 o
   5   3  11       37.60       35.43      2.20 o
   6   3  11        1.16       -0.35      1.89 o
   7   3  11       36.98       32.66      5.12 o
 -10   4  11        6.20        2.48      2.16 o
  -9   4  11       12.92       16.30      2.43 o
  -8   4  11       12.20        8.37      2.04 o
  -7   4  11        5.62        6.89      2.29 o
  -6   4  11       44.11       45.44      2.66 o
  -5   4  11       31.21       35.06      2.30 o
  -4   4  11        9.36        4.92      1.61 o
  -3   4  11       94.22      102.99      3.18 o
  -2   4  11      229.26      230.61      6.09 o
  -1   4  11       15.25       15.82      1.77 o
   0   4  11       46.57       39.77      3.27 o
   1   4  11        8.94        4.18      3.26 o
   2   4  11       24.12       25.72      4.18 o
   3   4  11       14.90       16.13      4.08 o
   4   4  11        0.76       -3.35      3.35 o
   5   4  11       25.46       14.23      3.99 o
   6   4  11        0.20        3.58      3.53 o
  -8   5  11       67.76       75.56      4.17 o
  -7   5  11        1.38        0.82      1.69 o
  -6   5  11       68.52       73.13      3.51 o
  -5   5  11        0.27       -1.53      2.34 o
  -4   5  11        1.17        0.44      2.25 o
  -3   5  11      127.28      134.84      9.13 o
  -2   5  11        9.76        9.13      4.59 o
  -1   5  11        0.39       -2.46      2.49 o
   0   5  11       16.14       14.77      3.20 o
   1   5  11        0.96       -0.43      2.74 o
   2   5  11       75.25       87.52      7.05 o
   3   5  11        8.92       -2.82      3.14 o
 -13   0  12       10.44        7.95      3.76 o
 -12   0  12        2.86        3.14      3.19 o
 -11   0  12      271.49      277.18     10.16 o
 -10   0  12       43.69       46.02      3.69 o
  -9   0  12        4.99        7.03      2.47 o
  -8   0  12        9.32       12.44      2.51 o
  -7   0  12      313.01      330.74      7.26 o
  -6   0  12      125.70      129.03      4.57 o
  -5   0  12      279.61      294.22      6.66 o
  -4   0  12       54.40       53.50      3.41 o
  -3   0  12        0.06       -1.59      1.59 o
  -2   0  12      136.75      143.46      4.03 o
  -1   0  12      526.41      468.23     10.27 o
   0   0  12      233.76      255.82      6.40 o
   1   0  12      891.76      880.03     15.16 o
   2   0  12       40.79       33.17      5.10 o
   3   0  12       40.26       37.94      3.00 o
   4   0  12      200.39      216.53      7.35 o
   5   0  12      393.18      412.18     14.24 o
   6   0  12       23.22       15.12      7.29 o
   7   0  12       31.08       29.69      5.12 o
   8   0  12      124.89      140.59      8.83 o
 -13   1  12       19.20       16.03      3.99 o
 -12   1  12        2.34       -0.21      2.19 o
 -11   1  12        3.67        0.88      1.93 o
 -10   1  12       46.64       48.50      2.87 o
  -9   1  12       87.07       85.19      3.92 o
  -8   1  12        7.39        4.36      1.65 o
  -7   1  12       44.00       40.65      1.98 o
  -6   1  12      137.90      128.24      3.55 o
  -5   1  12      735.42      709.65      8.47 o
  -4   1  12      146.45      129.93      3.42 o
  -3   1  12       10.63        5.35      1.33 o
  -2   1  12       70.87       64.22      2.31 o
  -1   1  12      314.06      303.02      4.46 o
   0   1  12       88.93       93.55      2.58 o
   1   1  12       47.79       49.95      2.09 o
   2   1  12        2.51        0.42      1.39 o
   3   1  12      130.40      139.50      4.32 o
   4   1  12       64.09       72.08      3.57 o
   5   1  12        9.10        7.12      2.64 o
   6   1  12        0.45       -0.85      2.24 o
   7   1  12       78.69       74.90      4.07 o
   8   1  12        3.70        0.05      2.85 o
 -12   2  12        2.81        0.99      2.33 o
 -11   2  12        7.19        1.84      2.33 o
 -10   2  12       15.43       14.28      2.46 o
  -9   2  12       22.26       20.54      2.22 o
  -8   2  12       16.77       14.64      1.81 o
  -7   2  12       50.32       55.08      2.54 o
  -6   2  12      349.64      330.01      5.38 o
  -5   2  12       85.95       82.23      3.54 o
  -4   2  12       11.75       11.01      1.36 o
  -3   2  12        0.26       -0.99      0.99 o
  -2   2  12       19.96       13.60      1.46 o
  -1   2  12      228.43      222.03      4.15 o
   0   2  12       17.04        9.57      1.49 o
   1   2  12       33.45       27.70      2.05 o
   2   2  12       91.11       98.51      3.61 o
   3   2  12        5.34        4.30      1.78 o
   4   2  12       29.51       26.36      2.31 o
   5   2  12        2.54        3.05      1.81 o
   6   2  12        5.06        0.82      1.84 o
   7   2  12       24.25       19.10      2.89 o
 -11   3  12        3.30        0.73      2.24 o
 -10   3  12       30.14       31.81      2.86 o
  -9   3  12        0.06        2.12      1.95 o
  -8   3  12        9.30        8.01      2.06 o
  -7   3  12       14.50       19.12      2.28 o
  -6   3  12       11.42       13.31      1.96 o
  -5   3  12      138.51      143.59      3.98 o
  -4   3  12       64.62       64.75      2.62 o
  -3   3  12      394.43      403.30      6.77 o
  -2   3  12      121.03      121.15      4.36 o
  -1   3  12       16.60        9.38      1.65 o
   0   3  12      308.43      308.98      6.23 o
   1   3  12       37.18       30.43      2.20 o
   2   3  12        0.03       -1.41      1.41 o
   3   3  12        1.13       -0.45      1.49 o
   4   3  12        8.23        6.31      1.75 o
   5   3  12       22.15       27.18      2.87 o
   6   3  12       37.45       34.87      3.95 o
 -10   4  12       49.34       52.55      4.67 o
  -9   4  12      139.80      143.27      4.91 o
  -8   4  12       28.20       31.29      3.18 o
  -7   4  12       28.89       27.51      2.92 o
  -6   4  12       28.54       31.63      2.18 o
  -5   4  12        2.36        0.23      1.57 o
  -4   4  12       52.25       61.95      2.88 o
  -3   4  12        0.10        0.72      1.45 o
  -2   4  12       70.01       59.50      3.09 o
  -1   4  12      122.62      133.99      8.53 o
   0   4  12       89.00       89.47      4.39 o
   1   4  12       46.13       49.94      2.81 o
   2   4  12       23.15       29.99      3.47 o
   3   4  12       58.87       57.55      4.57 o
  -7   5  12       16.12       17.59      4.29 o
  -6   5  12        2.92        1.84      1.90 o
  -5   5  12       36.56       32.17      3.48 o
  -4   5  12       44.06       40.88      7.37 o
  -3   5  12        2.31        0.04      2.13 o
  -2   5  12       22.64       23.87      5.09 o
  -1   5  12       65.96       70.82      6.05 o
   0   5  12       14.94       19.11      5.09 o
 -12   1  13       20.36       22.50      2.99 o
 -11   1  13        4.69        5.72      2.15 o
 -10   1  13        3.77        3.57      2.03 o
  -9   1  13       32.37       31.09      2.59 o
  -8   1  13        4.08        4.20      1.89 o
  -7   1  13       19.43       18.97      2.00 o
  -6   1  13      191.45      190.25      3.96 o
  -5   1  13       94.80      100.71      3.34 o
  -4   1  13      111.00      103.60      2.96 o
  -3   1  13        7.80        1.99      1.35 o
  -2   1  13      170.07      164.88      3.73 o
  -1   1  13       72.27       72.06      2.79 o
   0   1  13      225.02      223.69      4.17 o
   1   1  13       99.74       97.54      3.14 o
   2   1  13       77.29       79.38      2.99 o
   3   1  13      105.51      116.51      4.26 o
   4   1  13       73.78       84.33      4.46 o
   5   1  13        1.04       -3.07      3.07 o
   6   1  13        2.16       -1.91      2.68 o
   7   1  13        2.91       -2.82      3.37 o
 -11   2  13       13.72       11.52      2.63 o
 -10   2  13       31.31       39.79      4.45 o
  -9   2  13        0.79        0.87      1.63 o
  -8   2  13       17.46       21.77      2.05 o
  -7   2  13       49.84       49.05      2.44 o
  -6   2  13      203.66      197.90      4.41 o
  -5   2  13        7.83        7.62      1.64 o
  -4   2  13      149.10      167.12      3.92 o
  -3   2  13      196.59      194.82      4.10 o
  -2   2  13       37.69       32.88      2.12 o
  -1   2  13      261.99      286.77      5.36 o
   0   2  13       10.96        7.83      1.92 o
   1   2  13       10.59        9.25      2.13 o
   2   2  13       95.83       95.11      3.92 o
   3   2  13        0.17       -1.71      1.71 o
   4   2  13       44.21       44.26      2.79 o
   5   2  13       21.10       22.97      3.46 o
   6   2  13      110.76      119.22      5.05 o
 -10   3  13        4.74        1.08      2.16 o
  -9   3  13        4.23        4.56      2.14 o
  -8   3  13        7.72        5.15      2.09 o
  -7   3  13       50.30       58.20      3.15 o
  -6   3  13        8.51       12.35      2.14 o
  -5   3  13       15.56       17.42      1.79 o
  -4   3  13        0.83        0.46      1.42 o
  -3   3  13        9.43       12.49      1.75 o
  -2   3  13       70.15       68.19      3.30 o
  -1   3  13       55.04       51.50      2.76 o
   0   3  13       33.16       29.49      3.26 o
   1   3  13       13.63       14.60      2.00 o
   2   3  13        0.39       -1.63      1.63 o
   3   3  13        2.36       -0.29      1.68 o
   4   3  13       45.81       40.29      2.54 o
   5   3  13        0.95       -0.97      1.76 o
  -9   4  13       26.93       31.44      4.33 o
  -8   4  13       35.40       40.82      3.05 o
  -7   4  13       11.82       14.98      2.36 o
  -6   4  13        1.23        0.39      1.78 o
  -5   4  13        1.58       -0.83      1.62 o
  -4   4  13        0.44        0.83      1.55 o
  -3   4  13        0.07       -0.07      1.48 o
  -2   4  13        0.62        0.34      1.64 o
  -1   4  13       17.40       10.53      3.58 o
   0   4  13       20.35       26.53      4.02 o
   1   4  13        1.71        4.02      3.10 o
   2   4  13       14.32       18.13      3.47 o
   3   4  13       19.74       15.26      3.30 o
  -4   5  13       66.09       65.75      5.16 o
  -3   5  13       20.24       12.52      2.77 o
  -2   5  13        7.27       15.19      4.75 o
  -1   5  13        8.31        4.70      4.41 o
 -11   0  14       15.13       12.50      3.83 o
 -10   0  14       30.18       31.27      4.34 o
  -9   0  14        0.11       -0.40      2.97 o
  -8   0  14      110.88      122.13      5.79 o
  -7   0  14       86.70       91.99      5.07 o
  -6   0  14        6.79       10.56      2.71 o
  -5   0  14       51.77       51.92      3.67 o
  -4   0  14       19.13       22.68      2.94 o
  -3   0  14      128.12      141.11      5.59 o
  -2   0  14       86.44       83.30      3.91 o
  -1   0  14       83.01       80.16      3.96 o
   0   0  14        0.06       -1.96      2.02 o
   1   0  14      144.01      147.35      5.49 o
   2   0  14       30.09       29.76      3.64 o
   3   0  14        0.78        0.62      2.88 o
   4   0  14      123.79      134.26      6.36 o
   5   0  14       35.71       26.44      4.83 o
   6   0  14        0.03        1.81      4.82 o
 -11   1  14       12.14       15.66      2.80 o
 -10   1  14        3.21        0.73      2.07 o
  -9   1  14       95.94      102.63      4.38 o
  -8   1  14        1.38        1.06      2.01 o
  -7   1  14       47.68       59.21      3.15 o
  -6   1  14      187.91      188.04      4.66 o
  -5   1  14        2.22       -0.83      1.64 o
  -4   1  14       18.67       20.00      2.04 o
  -3   1  14       14.44        9.46      2.86 o
  -2   1  14       73.53       75.38      2.95 o
  -1   1  14       20.53       17.95      1.93 o
   0   1  14        0.44       -0.73      1.85 o
   1   1  14       35.79       39.59      2.50 o
   2   1  14        1.32       -0.93      2.22 o
   3   1  14       90.27       91.95      3.91 o
   4   1  14        5.63        2.89      2.27 o
   5   1  14        8.46        5.04      4.04 o
 -11   2  14        0.79       -3.97      4.45 o
 -10   2  14        0.15       -1.91      1.91 o
  -9   2  14       40.60       38.31      2.74 o
  -8   2  14        1.59        2.53      1.71 o
  -7   2  14       15.26       16.13      1.94 o
  -6   2  14        0.09        1.82      1.89 o
  -5   2  14       56.85       54.79      2.95 o
  -4   2  14       20.83       21.98      2.29 o
  -3   2  14        1.87        0.60      1.97 o
  -2   2  14        1.23       -1.64      1.64 o
  -1   2  14        0.43        1.52      1.88 o
   0   2  14       20.62       21.74      2.42 o
   1   2  14       57.03       59.76      3.34 o
   2   2  14       70.26       83.86      4.69 o
   3   2  14        6.88        6.13      2.50 o
   4   2  14        4.66        6.91      3.93 o
   5   2  14        0.00       -0.31      2.64 o
  -9   3  14       40.07       46.18      3.30 o
  -8   3  14       45.90       54.83      3.34 o
  -7   3  14        0.08       -0.08      2.02 o
  -6   3  14       11.35        9.57      2.65 o
  -5   3  14        0.41       -2.21      2.21 o
  -4   3  14      157.44      161.60      4.45 o
  -3   3  14        0.91       -1.20      1.81 o
  -2   3  14       24.51       24.69      2.37 o
  -1   3  14        3.33        1.71      1.80 o
   0   3  14       66.99       67.94      3.42 o
   1   3  14      177.79      196.20      5.20 o
   2   3  14        0.10       -1.85      1.85 o
   3   3  14       56.32       61.96      3.85 o
  -7   4  14        0.20       -0.83      2.01 o
  -6   4  14        0.61        3.16      2.30 o
  -5   4  14      129.32      141.66      4.98 o
  -4   4  14       31.44       31.70      3.30 o
  -3   4  14        0.26       -1.72      1.72 o
  -2   4  14       30.98       39.21      2.54 o
  -1   4  14       49.80       43.23      3.25 o
   0   4  14       35.34       43.56      5.00 o
   1   4  14       97.19       89.08      6.65 o
 -10   1  15       17.96       13.88      2.60 o
  -9   1  15       66.21       74.25      3.76 o
  -8   1  15       40.42       43.82      3.59 o
  -7   1  15        1.39        3.60      2.09 o
  -6   1  15        7.41        3.11      2.06 o
  -5   1  15       45.46       40.14      2.58 o
  -4   1  15        0.08       -1.59      1.59 o
  -3   1  15       65.30       58.71      2.86 o
  -2   1  15       88.96       82.22      3.37 o
  -1   1  15        1.68        0.80      1.64 o
   0   1  15        0.41        0.99      2.27 o
   1   1  15       23.09       28.59      2.61 o
   2   1  15        0.09        2.03      2.41 o
   3   1  15      198.94      213.61      5.88 o
   4   1  15        0.01       -2.16      2.16 o
  -9   2  15       11.59       15.13      3.28 o
  -8   2  15        5.75        8.73      2.72 o
  -7   2  15      502.99      531.08     12.45 o
  -6   2  15        6.00        4.44      2.51 o
  -5   2  15       33.18       39.22      3.20 o
  -4   2  15        6.30        3.83      2.30 o
  -3   2  15       40.24       37.93      3.05 o
  -2   2  15       15.14       10.73      2.42 o
  -1   2  15       18.10       18.65      2.94 o
   0   2  15       29.96       34.20      3.37 o
   1   2  15        0.00        0.40      2.46 o
   2   2  15      130.87      134.45      5.77 o
   3   2  15       63.23       76.65      4.77 o
  -8   3  15        1.73        0.77      3.38 o
  -7   3  15        3.37       -1.13      2.72 o
  -6   3  15       97.35      111.13      5.49 o
  -5   3  15        2.93       -0.24      2.55 o
  -4   3  15        0.47       -0.02      2.73 o
  -3   3  15       26.51       22.50      3.55 o
  -2   3  15        4.84        1.64      2.41 o
  -1   3  15       46.61       47.76      2.96 o
   0   3  15       45.26       44.76      2.94 o
   1   3  15       27.83       32.65      2.70 o
   2   3  15       14.06       14.09      4.82 o
  -9   0  16        8.95       14.07      4.08 o
  -8   0  16       22.36       22.61      5.37 o
  -7   0  16       29.84       43.10      4.89 o
  -6   0  16       70.42       66.96      4.42 o
  -5   0  16        4.40        0.85      2.76 o
  -4   0  16      164.19      167.82      6.68 o
  -3   0  16       94.94       97.34      5.44 o
  -2   0  16       35.14       39.86      6.18 o
  -1   0  16        7.02        2.74      2.69 o
   0   0  16       15.42       22.28      3.30 o
   1   0  16       66.17       75.67      6.45 o
   2   0  16       94.02      106.02      6.02 o
  -9   1  16        4.62        1.82      3.65 o
  -8   1  16       77.39       86.24      5.16 o
  -7   1  16       47.99       37.71      3.04 o
  -6   1  16        1.24        2.54      2.23 o
  -5   1  16       31.48       27.97      3.11 o
  -4   1  16       37.28       36.39      2.92 o
  -3   1  16       25.50       24.21      2.63 o
  -2   1  16        3.30       -1.91      1.91 o
  -1   1  16       40.05       38.90      2.96 o
   0   1  16       19.11       17.30      2.83 o
   1   1  16       55.86       55.96      3.24 o
   2   1  16       34.35       44.11      3.16 o
  -8   2  16       24.21       27.33      4.63 o
  -7   2  16        9.72       14.31      3.00 o
  -6   2  16      196.89      190.81      6.31 o
  -5   2  16       11.11        6.95      2.82 o
  -4   2  16        5.47        0.88      2.43 o
  -3   2  16        0.64       -2.11      2.11 o
  -2   2  16       10.26        7.08      2.94 o
  -1   2  16       47.92       41.03      3.76 o
   0   2  16        0.33       -0.37      2.63 o
   1   2  16       27.36       25.37      3.68 o
  -5   3  16       24.39       31.53      6.56 o
  -4   3  16       19.32       16.34      3.75 o
  -3   3  16       20.30       16.71      3.61 o
  -2   3  16        0.00       -1.19      4.36 o
  -6   1  17       15.52       14.51      2.66 o
  -5   1  17      104.43      117.43      6.14 o
  -4   1  17       15.38       11.19      2.83 o
  -3   1  17        0.95       -2.49      2.49 o
  -2   1  17       14.86       14.08      2.86 o
  -1   1  17        5.98        3.86      2.97 o
 
